# Supplementary material for: Triphenyl­methyl benzoate
Source: Acta Crystallogr Sect E Struct Rep Online. 2009 Jul 29;65(Pt 8):o2026. doi: 10.1107/S160053680902889X (PMC2977206; doi:10.1107/S160053680902889X)
Supplement: Supplementary file 1 [file e-65-o2026-sup1.cif]

##############################################################################
###                                                                        ###
###        Electronic paper (Acta Crystallographica Section E)             ###
###                                                                        ###
##############################################################################
#                                                                            #
# This CIF contains the data in a paper accepted for publication in Acta     #
# Crystallographica Section E. It conforms to the requirements of Notes      #
# for Authors for Section E, and has been peer reviewed under the auspices   #
# of the IUCr Commission on Journals.                                        #
#                                                                            #
# Full details of the Crystallographic Information File format               #
# are given in the paper "The Crystallographic Information File (CIF):       #
# a New Standard Archive File for Crystallography" by S. R. Hall, F. H.      #
# Allen and I. D. Brown [Acta Cryst. (1991), A47, 655-685].                  #
#                                                                            #
# The current version of the core CIF dictionary is obtainable from          #
# ftp://ftp.iucr.org/pub/cif_core.dic. The current version number is 2.4.    #
#                                                                            #
# Software is freely available for graphical display of the structure(s) in  #
# this CIF.  For information consult the CIF home page http://www.iucr.org/  #
# cif/home.html                                                              #
#                                                                            #
# This file may be used for bona fide research purposes within the           #
# scientific community so long as proper attribution is given to the journal # 
# article from which it was obtained.                                        #
#                                                                            #
##############################################################################
                                             
data_I
_audit_creation_method     SHELXL97
_chemical_name_systematic
;
Triphenylmethyl benzoate
;
_chemical_name_common     'triphenylmethyl benzoate'
_chemical_formula_moiety     'C26 H20 O2'
_chemical_formula_sum     'C26 H20 O2'
_chemical_formula_iupac     'C26 H20 O2'
_chemical_formula_weight     364.42
_chemical_melting_point     ?
_chemical_melting_point_gt     440.5
_chemical_melting_point_lt     444.5
_symmetry_cell_setting     'orthorhombic'
_symmetry_space_group_name_H-M     'P n a 21'
_symmetry_space_group_name_Hall     'P 2c -2n'
loop_
    _symmetry_equiv_pos_as_xyz
    'x, y, z'
    '-x, -y, z+1/2'
    'x+1/2, -y+1/2, z'
    '-x+1/2, y+1/2, z+1/2'
_cell_length_a     8.9512(4)
_cell_length_b     14.9545(5)
_cell_length_c     14.4038(6)
_cell_angle_alpha     90.00
_cell_angle_beta     90.00
_cell_angle_gamma     90.00
_cell_volume     1928.10(13)
_cell_formula_units_Z     4
_cell_measurement_reflns_used     2913
_cell_measurement_theta_min     3.0602
_cell_measurement_theta_max     30.3785
_cell_measurement_temperature     290(2)
_cell_measurement_pressure     101.3
_exptl_crystal_description     prism
_exptl_crystal_colour     colorless
_exptl_crystal_size_max     0.500
_exptl_crystal_size_mid     0.152
_exptl_crystal_size_min     0.068
_exptl_crystal_density_diffrn     1.255
_exptl_crystal_density_meas     ?
_exptl_crystal_density_method     'not measured'
_exptl_crystal_F_000     768
_exptl_absorpt_coefficient_mu     0.078
_exptl_absorpt_correction_type     'multi-scan'
_exptl_absorpt_process_details     '(<i>SADABS</i>; Sheldrick, 1996)'
_exptl_absorpt_correction_T_min     0.959
_exptl_absorpt_correction_T_max     0.995
_exptl_special_details
;
;
_diffrn_ambient_temperature     290(2)
_diffrn_radiation_type     MoK\a
_diffrn_radiation_wavelength     0.71073
_diffrn_radiation_source     'fine-focus sealed tube'
_diffrn_radiation_monochromator     graphite
_diffrn_measurement_device_type
           'Oxford Diffraction Xcalibur diffractometer with an Eos CCD detector'
_diffrn_measurement_method     \w
_diffrn_detector_area_resol_mean     16.0514
_diffrn_reflns_number     6656
_diffrn_reflns_av_R_equivalents     0.0215
_diffrn_reflns_av_sigmaI/netI     0.0381
_diffrn_reflns_theta_min     3.55
_diffrn_reflns_theta_max     30.44
_diffrn_reflns_theta_full     28.00
_diffrn_measured_fraction_theta_max     0.881
_diffrn_measured_fraction_theta_full     0.986
_diffrn_reflns_limit_h_min     -11
_diffrn_reflns_limit_h_max     6
_diffrn_reflns_limit_k_min     -20
_diffrn_reflns_limit_k_max     8
_diffrn_reflns_limit_l_min     -14
_diffrn_reflns_limit_l_max     20
_diffrn_standards_number     0
_diffrn_standards_interval_count     .
_diffrn_standards_interval_time     .
_diffrn_standards_decay_%     ?
_refine_special_details
;
Refinement of <i>F</i>^2^ against ALL reflections. The weighted <i>R</i>-factor
<i>wR</i> and goodness of fit <i>S</i> are based on <i>F</i>^2^, conventional
<i>R</i>-factors <i>R</i> are based on <i>F</i>, with <i>F</i> set to zero for
negative <i>F</i>^2^. The threshold expression of <i>F</i>^2^ >
2\s(<i>F</i>^2^) is used only for calculating <i>R</i>-factors(gt) <i>etc</i>.
and is not relevant to the choice of reflections for refinement.
<i>R</i>-factors based on <i>F</i>^2^ are statistically about twice as large
as those based on <i>F</i>, and <i>R</i>- factors based on ALL data will be
even larger.
;
_reflns_number_total     2664
_reflns_number_gt     1879
_reflns_threshold_expression     'I>2\s(I)'
_refine_ls_structure_factor_coef     Fsqd
_refine_ls_matrix_type     full
_refine_ls_R_factor_all     0.0586
_refine_ls_R_factor_gt     0.0363
_refine_ls_wR_factor_gt     0.0662
_refine_ls_wR_factor_ref     0.0704
_refine_ls_goodness_of_fit_ref     0.906
_refine_ls_restrained_S_all     0.906
_refine_ls_number_reflns     2664
_refine_ls_number_parameters     254
_refine_ls_number_restraints     1
_refine_ls_number_constraints     ?
_refine_ls_hydrogen_treatment     constr
_refine_ls_weighting_scheme     calc
_refine_ls_weighting_details
                 'calc w=1/[\s^2^(Fo^2^)+(0.0394P)^2^] where P=(Fo^2^+2Fc^2^)/3'
_atom_sites_solution_hydrogens     geom
_atom_sites_solution_primary     direct
_atom_sites_solution_secondary     none
_refine_ls_shift/su_max     0.000
_refine_ls_shift/su_mean     0.000
_refine_diff_density_max     0.121
_refine_diff_density_min     -0.121
_refine_ls_extinction_method     '<i>SHELXL97</i> (Sheldrick, 2008)'
_refine_ls_extinction_coef     0.0067(13)
_refine_ls_extinction_expression
                                  'Fc^*^=kFc[1+0.001xFc^2^\l^3^/sin(2\q)]^-1/4^'
loop_
    _atom_type_symbol
    _atom_type_description
    _atom_type_scat_dispersion_real
    _atom_type_scat_dispersion_imag
    _atom_type_scat_source
    'C' 'C' 0.0033 0.0016
                         'International Tables Vol C Tables 4.2.6.8 and 6.1.1.4'
    'H' 'H' 0.0000 0.0000
                         'International Tables Vol C Tables 4.2.6.8 and 6.1.1.4'
    'O' 'O' 0.0106 0.0060
                         'International Tables Vol C Tables 4.2.6.8 and 6.1.1.4'
_computing_data_collection     '<i>CrysAlis Pro</i> (Oxford Diffraction, 2009)'
_computing_cell_refinement     '<i>CrysAlis Pro</i> (Oxford Diffraction, 2009)'
_computing_data_reduction     '<i>CrysAlis Pro</i> (Oxford Diffraction, 2009)'
_computing_structure_solution     '<i>SHELXS97</i> (Sheldrick, 2008)'
_computing_structure_refinement     '<i>SHELXL97</i> (Sheldrick, 2008)'
_computing_molecular_graphics     '<i>SHELXP97</i> (Sheldrick, 2008)'
_computing_publication_material     '<i>publCIF</i> (Westrip, 2009)'
loop_
    _atom_site_type_symbol
    _atom_site_label
    _atom_site_fract_x
    _atom_site_fract_y
    _atom_site_fract_z
    _atom_site_U_iso_or_equiv
    _atom_site_adp_type
    _atom_site_calc_flag
    _atom_site_refinement_flags
    _atom_site_occupancy
    _atom_site_disorder_assembly
    _atom_site_disorder_group
    O O1 0.09567(13) 0.02387(8) 0.19684(8) 0.0377(3) Uani d . 1 . .
    O O2 0.27149(15) -0.04826(9) 0.28069(10) 0.0513(3) Uani d . 1 . .
    C C1 0.23123(18) -0.01384(11) 0.20970(13) 0.0364(4) Uani d . 1 . .
    C C2 0.3253(2) -0.00547(11) 0.12520(13) 0.0389(4) Uani d . 1 . .
    C C3 0.2950(2) 0.05570(13) 0.05580(13) 0.0470(5) Uani d . 1 . .
    H H3 0.2109 0.0920 0.0602 0.056 Uiso calc R 1 . .
    C C4 0.3891(3) 0.06332(16) -0.02053(15) 0.0611(6) Uani d . 1 . .
    H H4 0.3684 0.1045 -0.0671 0.073 Uiso calc R 1 . .
    C C5 0.5127(3) 0.0096(2) -0.02643(17) 0.0715(7) Uani d . 1 . .
    H H5 0.5764 0.0146 -0.0772 0.086 Uiso calc R 1 . .
    C C6 0.5431(3) -0.05147(18) 0.0419(2) 0.0729(7) Uani d . 1 . .
    H H6 0.6267 -0.0881 0.0367 0.087 Uiso calc R 1 . .
    C C7 0.4512(2) -0.05927(14) 0.11823(16) 0.0564(5) Uani d . 1 . .
    H H7 0.4734 -0.1003 0.1648 0.068 Uiso calc R 1 . .
    C C8 -0.01225(19) 0.02868(11) 0.27363(12) 0.0340(4) Uani d . 1 . .
    C C9 -0.05440(19) -0.06734(11) 0.30194(12) 0.0352(4) Uani d . 1 . .
    C C10 -0.1514(2) -0.11564(12) 0.24597(14) 0.0486(5) Uani d . 1 . .
    H H10 -0.1927 -0.0888 0.1937 0.058 Uiso calc R 1 . .
    C C11 -0.1874(3) -0.20348(13) 0.26723(17) 0.0612(6) Uani d . 1 . .
    H H11 -0.2518 -0.2353 0.2288 0.073 Uiso calc R 1 . .
    C C12 -0.1287(3) -0.24365(13) 0.34465(17) 0.0589(6) Uani d . 1 . .
    H H12 -0.1538 -0.3024 0.3591 0.071 Uiso calc R 1 . .
    C C13 -0.0327(2) -0.19667(12) 0.40057(16) 0.0517(5) Uani d . 1 . .
    H H13 0.0073 -0.2239 0.4530 0.062 Uiso calc R 1 . .
    C C14 0.0052(2) -0.10936(12) 0.37983(14) 0.0424(4) Uani d . 1 . .
    H H14 0.0709 -0.0784 0.4182 0.051 Uiso calc R 1 . .
    C C15 0.0481(2) 0.08856(11) 0.35106(13) 0.0361(4) Uani d . 1 . .
    C C16 0.1604(2) 0.15027(12) 0.33333(15) 0.0480(5) Uani d . 1 . .
    H H16 0.2058 0.1517 0.2753 0.058 Uiso calc R 1 . .
    C C17 0.2052(3) 0.20958(14) 0.40161(19) 0.0649(7) Uani d . 1 . .
    H H17 0.2819 0.2499 0.3894 0.078 Uiso calc R 1 . .
    C C18 0.1379(3) 0.20969(14) 0.48721(18) 0.0672(7) Uani d . 1 . .
    H H18 0.1681 0.2501 0.5326 0.081 Uiso calc R 1 . .
    C C19 0.0260(3) 0.14994(15) 0.50529(16) 0.0622(6) Uani d . 1 . .
    H H19 -0.0203 0.1500 0.5631 0.075 Uiso calc R 1 . .
    C C20 -0.0189(2) 0.08948(13) 0.43834(13) 0.0481(5) Uani d . 1 . .
    H H20 -0.0947 0.0489 0.4517 0.058 Uiso calc R 1 . .
    C C21 -0.14691(19) 0.07741(10) 0.23019(12) 0.0364(4) Uani d . 1 . .
    C C22 -0.1388(2) 0.12181(13) 0.14637(15) 0.0545(5) Uani d . 1 . .
    H H22 -0.0505 0.1205 0.1124 0.065 Uiso calc R 1 . .
    C C23 -0.2611(3) 0.16830(15) 0.11242(19) 0.0677(7) Uani d . 1 . .
    H H23 -0.2539 0.1981 0.0559 0.081 Uiso calc R 1 . .
    C C24 -0.3917(2) 0.17089(13) 0.1609(2) 0.0619(6) Uani d . 1 . .
    H H24 -0.4733 0.2022 0.1377 0.074 Uiso calc R 1 . .
    C C25 -0.4017(2) 0.12700(15) 0.24394(18) 0.0601(6) Uani d . 1 . .
    H H25 -0.4905 0.1284 0.2774 0.072 Uiso calc R 1 . .
    C C26 -0.2805(2) 0.08062(13) 0.27826(16) 0.0512(5) Uani d . 1 . .
    H H26 -0.2889 0.0510 0.3348 0.061 Uiso calc R 1 . .
loop_
    _atom_site_aniso_label
    _atom_site_aniso_U_11
    _atom_site_aniso_U_22
    _atom_site_aniso_U_33
    _atom_site_aniso_U_12
    _atom_site_aniso_U_13
    _atom_site_aniso_U_23
    O1 0.0315(6) 0.0499(6) 0.0316(6) 0.0018(5) 0.0016(5) 0.0073(6)
    O2 0.0433(7) 0.0647(8) 0.0459(8) 0.0086(6) -0.0012(7) 0.0170(7)
    C1 0.0318(9) 0.0397(8) 0.0377(10) -0.0005(7) 0.0008(8) 0.0045(8)
    C2 0.0331(9) 0.0452(9) 0.0385(10) -0.0048(8) -0.0011(8) -0.0075(9)
    C3 0.0390(11) 0.0613(12) 0.0407(11) -0.0085(9) -0.0003(8) 0.0032(10)
    C4 0.0582(15) 0.0878(15) 0.0373(11) -0.0193(12) 0.0025(11) 0.0017(12)
    C5 0.0568(15) 0.109(2) 0.0482(13) -0.0211(14) 0.0167(12) -0.0187(15)
    C6 0.0523(15) 0.0930(18) 0.0732(17) 0.0105(13) 0.0152(13) -0.0237(15)
    C7 0.0464(12) 0.0656(12) 0.0572(13) 0.0076(10) 0.0028(11) -0.0081(11)
    C8 0.0313(9) 0.0397(9) 0.0310(9) 0.0004(7) 0.0020(7) 0.0017(8)
    C9 0.0339(9) 0.0363(8) 0.0352(10) -0.0007(7) 0.0051(8) -0.0005(8)
    C10 0.0560(12) 0.0483(10) 0.0414(11) -0.0051(10) -0.0024(9) -0.0026(9)
    C11 0.0712(15) 0.0511(12) 0.0611(15) -0.0175(10) 0.0012(12) -0.0137(12)
    C12 0.0751(15) 0.0384(10) 0.0633(13) -0.0080(10) 0.0131(12) 0.0023(11)
    C13 0.0594(13) 0.0429(10) 0.0529(13) 0.0007(9) 0.0052(10) 0.0099(10)
    C14 0.0442(11) 0.0415(9) 0.0416(10) -0.0015(8) 0.0012(8) 0.0026(9)
    C15 0.0369(10) 0.0333(8) 0.0380(10) 0.0033(7) -0.0080(8) 0.0034(8)
    C16 0.0545(12) 0.0409(9) 0.0488(12) -0.0062(8) -0.0097(10) 0.0058(9)
    C17 0.0739(16) 0.0410(10) 0.0798(18) -0.0098(10) -0.0277(14) 0.0023(12)
    C18 0.0845(18) 0.0490(11) 0.0682(17) 0.0092(12) -0.0348(14) -0.0176(12)
    C19 0.0716(16) 0.0685(15) 0.0465(12) 0.0149(13) -0.0105(11) -0.0109(12)
    C20 0.0520(12) 0.0501(11) 0.0421(11) 0.0020(9) -0.0028(9) -0.0037(10)
    C21 0.0317(9) 0.0365(8) 0.0410(11) -0.0018(7) -0.0039(8) -0.0017(8)
    C22 0.0417(11) 0.0644(11) 0.0574(13) 0.0009(10) -0.0059(10) 0.0180(12)
    C23 0.0558(14) 0.0701(13) 0.0771(17) 0.0055(11) -0.0182(13) 0.0245(13)
    C24 0.0489(13) 0.0501(11) 0.0866(18) 0.0090(9) -0.0288(13) -0.0054(13)
    C25 0.0361(11) 0.0703(13) 0.0739(16) 0.0085(10) -0.0039(11) -0.0200(13)
    C26 0.0400(10) 0.0628(12) 0.0508(12) 0.0055(9) 0.0001(10) -0.0017(11)
_geom_special_details
;
All e.s.d.'s (except the e.s.d. in the dihedral angle between two l.s. planes)
are estimated using the full covariance matrix. The cell e.s.d.'s are taken
into account individually in the estimation of e.s.d.'s in distances, angles
and torsion angles; correlations between e.s.d.'s in cell parameters are only
used when they are defined by crystal symmetry. An approximate (isotropic)
treatment of cell e.s.d.'s is used for estimating e.s.d.'s involving l.s.
planes.
;
loop_
    _geom_bond_atom_site_label_1
    _geom_bond_atom_site_label_2
    _geom_bond_site_symmetry_2
    _geom_bond_distance
    _geom_bond_publ_flag
    O1 C1 . 1.351(2) ?
    O1 C8 . 1.470(2) ?
    O2 C1 . 1.200(2) ?
    C1 C2 . 1.486(2) ?
    C2 C3 . 1.382(3) ?
    C2 C7 . 1.388(3) ?
    C3 C4 . 1.390(3) ?
    C3 H3 . 0.9300 ?
    C4 C5 . 1.370(4) ?
    C4 H4 . 0.9300 ?
    C5 C6 . 1.369(4) ?
    C5 H5 . 0.9300 ?
    C6 C7 . 1.378(3) ?
    C6 H6 . 0.9300 ?
    C7 H7 . 0.9300 ?
    C8 C15 . 1.529(2) ?
    C8 C9 . 1.540(2) ?
    C8 C21 . 1.541(2) ?
    C9 C10 . 1.388(3) ?
    C9 C14 . 1.392(3) ?
    C10 C11 . 1.387(3) ?
    C10 H10 . 0.9300 ?
    C11 C12 . 1.372(3) ?
    C11 H11 . 0.9300 ?
    C12 C13 . 1.371(3) ?
    C12 H12 . 0.9300 ?
    C13 C14 . 1.382(3) ?
    C13 H13 . 0.9300 ?
    C14 H14 . 0.9300 ?
    C15 C16 . 1.389(3) ?
    C15 C20 . 1.393(3) ?
    C16 C17 . 1.384(3) ?
    C16 H16 . 0.9300 ?
    C17 C18 . 1.373(4) ?
    C17 H17 . 0.9300 ?
    C18 C19 . 1.367(3) ?
    C18 H18 . 0.9300 ?
    C19 C20 . 1.382(3) ?
    C19 H19 . 0.9300 ?
    C20 H20 . 0.9300 ?
    C21 C22 . 1.380(3) ?
    C21 C26 . 1.383(3) ?
    C22 C23 . 1.386(3) ?
    C22 H22 . 0.9300 ?
    C23 C24 . 1.362(3) ?
    C23 H23 . 0.9300 ?
    C24 C25 . 1.368(3) ?
    C24 H24 . 0.9300 ?
    C25 C26 . 1.379(3) ?
    C25 H25 . 0.9300 ?
    C26 H26 . 0.9300 ?
loop_
    _geom_angle_atom_site_label_1
    _geom_angle_atom_site_label_2
    _geom_angle_atom_site_label_3
    _geom_angle_site_symmetry_1
    _geom_angle_site_symmetry_3
    _geom_angle
    _geom_angle_publ_flag
    C1 O1 C8 . . 120.50(13) ?
    O2 C1 O1 . . 124.44(16) ?
    O2 C1 C2 . . 124.32(15) ?
    O1 C1 C2 . . 111.22(15) ?
    C3 C2 C7 . . 119.40(19) ?
    C3 C2 C1 . . 122.47(17) ?
    C7 C2 C1 . . 118.09(18) ?
    C2 C3 C4 . . 120.5(2) ?
    C2 C3 H3 . . 119.8 ?
    C4 C3 H3 . . 119.8 ?
    C5 C4 C3 . . 119.4(2) ?
    C5 C4 H4 . . 120.3 ?
    C3 C4 H4 . . 120.3 ?
    C6 C5 C4 . . 120.4(2) ?
    C6 C5 H5 . . 119.8 ?
    C4 C5 H5 . . 119.8 ?
    C5 C6 C7 . . 120.8(2) ?
    C5 C6 H6 . . 119.6 ?
    C7 C6 H6 . . 119.6 ?
    C6 C7 C2 . . 119.5(2) ?
    C6 C7 H7 . . 120.2 ?
    C2 C7 H7 . . 120.2 ?
    O1 C8 C15 . . 110.20(13) ?
    O1 C8 C9 . . 108.33(13) ?
    C15 C8 C9 . . 116.08(14) ?
    O1 C8 C21 . . 103.39(13) ?
    C15 C8 C21 . . 107.19(12) ?
    C9 C8 C21 . . 110.90(13) ?
    C10 C9 C14 . . 118.24(16) ?
    C10 C9 C8 . . 119.00(15) ?
    C14 C9 C8 . . 122.71(16) ?
    C11 C10 C9 . . 120.7(2) ?
    C11 C10 H10 . . 119.7 ?
    C9 C10 H10 . . 119.7 ?
    C12 C11 C10 . . 120.3(2) ?
    C12 C11 H11 . . 119.8 ?
    C10 C11 H11 . . 119.8 ?
    C13 C12 C11 . . 119.56(18) ?
    C13 C12 H12 . . 120.2 ?
    C11 C12 H12 . . 120.2 ?
    C12 C13 C14 . . 120.7(2) ?
    C12 C13 H13 . . 119.6 ?
    C14 C13 H13 . . 119.6 ?
    C13 C14 C9 . . 120.44(19) ?
    C13 C14 H14 . . 119.8 ?
    C9 C14 H14 . . 119.8 ?
    C16 C15 C20 . . 118.12(17) ?
    C16 C15 C8 . . 120.72(17) ?
    C20 C15 C8 . . 120.79(16) ?
    C17 C16 C15 . . 120.3(2) ?
    C17 C16 H16 . . 119.8 ?
    C15 C16 H16 . . 119.8 ?
    C18 C17 C16 . . 120.8(2) ?
    C18 C17 H17 . . 119.6 ?
    C16 C17 H17 . . 119.6 ?
    C19 C18 C17 . . 119.5(2) ?
    C19 C18 H18 . . 120.3 ?
    C17 C18 H18 . . 120.3 ?
    C18 C19 C20 . . 120.5(2) ?
    C18 C19 H19 . . 119.7 ?
    C20 C19 H19 . . 119.7 ?
    C19 C20 C15 . . 120.7(2) ?
    C19 C20 H20 . . 119.6 ?
    C15 C20 H20 . . 119.6 ?
    C22 C21 C26 . . 117.85(18) ?
    C22 C21 C8 . . 122.77(16) ?
    C26 C21 C8 . . 119.32(16) ?
    C21 C22 C23 . . 120.5(2) ?
    C21 C22 H22 . . 119.7 ?
    C23 C22 H22 . . 119.7 ?
    C24 C23 C22 . . 120.8(2) ?
    C24 C23 H23 . . 119.6 ?
    C22 C23 H23 . . 119.6 ?
    C23 C24 C25 . . 119.4(2) ?
    C23 C24 H24 . . 120.3 ?
    C25 C24 H24 . . 120.3 ?
    C24 C25 C26 . . 120.2(2) ?
    C24 C25 H25 . . 119.9 ?
    C26 C25 H25 . . 119.9 ?
    C25 C26 C21 . . 121.2(2) ?
    C25 C26 H26 . . 119.4 ?
    C21 C26 H26 . . 119.4 ?
data_global
_journal_date_recd_electronic     2009-07-08
_journal_date_accepted     2009-07-21
_journal_name_full     'Acta Crystallographica, Section E'
_journal_year     2009
_journal_volume     65
_journal_issue      8
_journal_page_first     o2026
_journal_page_last     o2026
_journal_paper_category     QO
_journal_coeditor_code     ZS2001
_publ_contact_author_name     'Greg T. Spyridis'
_publ_contact_author_address
;
Department of Chemistry
Seattle Pacific University
Seattle, WA 98119-1997
;
_publ_contact_author_email     'spyrig@spu.edu'
_publ_contact_author_fax     ?
_publ_contact_author_phone     '206-281-2513'
_publ_section_title
;
Triphenylmethyl benzoate
;
loop_
    _publ_author_name
    _publ_author_footnote
    _publ_author_address
    'Sykora, Richard E.' .
;
Department of Chemistry
University of South Alabama
Mobile
AL 36688-0002
USA
;
    'McDonald, Lane' .
;
Department of Chemistry
University of South Alabama
Mobile
AL 36688-0002
USA
;
    'Spyridis, Greg T.' .
;
Department of Chemistry
Seattle Pacific University
Seattle
WA 98119-1997
USA
;
