# Supplementary material for: Triphenyl­methyl benzoate
Source: Acta Crystallogr Sect E Struct Rep Online. 2009 Jul 29;65(Pt 8):o2026. doi: 10.1107/S160053680902889X (PMC2977206; doi:10.1107/S160053680902889X)
Supplement: Supplementary file 2 [file e-65-o2026-Isup2.hkl]

# 
# h,k,l, Fc-squared, Fo-squared, sigma(Fo-squared) and status flag 
# 
data_I
_shelx_title ' multiabs in Pna2(1)' 
_shelx_refln_list_code          4 
_shelx_F_calc_maximum      122.69 
_exptl_crystal_F_000       768.00 
_reflns_d_resolution_high  0.7014 
 
loop_ 
 _symmetry_equiv_pos_as_xyz 
 'x, y, z' 
 '-x, -y, z+1/2' 
 'x+1/2, -y+1/2, z' 
 '-x+1/2, y+1/2, z+1/2' 
 
_cell_length_a     8.9512 
_cell_length_b    14.9545 
_cell_length_c    14.4038 
_cell_angle_alpha  90.000 
_cell_angle_beta   90.000 
_cell_angle_gamma  90.000 
 
_shelx_F_squared_multiplier     1.000 
 
loop_ 
 _refln_index_h 
 _refln_index_k 
 _refln_index_l 
 _refln_F_squared_calc 
 _refln_F_squared_meas 
 _refln_F_squared_sigma 
 _refln_observed_status 
   2   0   0      966.27      907.26      5.58 o 
   4   0   0      971.68      967.81      8.37 o 
   6   0   0      105.68      121.05      7.04 o 
   8   0   0      172.30      162.57      8.64 o 
  10   0   0        0.69        5.43      8.87 o 
   2   1   0    12469.03    12805.95     58.75 o 
   3   1   0      646.29      678.63     12.27 o 
   4   1   0       87.23       79.09      3.65 o 
   5   1   0       32.12       34.88      4.30 o 
   6   1   0      161.17      171.71      5.83 o 
   7   1   0      556.58      596.23      8.52 o 
   8   1   0       11.35       10.28      6.00 o 
   9   1   0       24.08       22.71      6.30 o 
  10   1   0        1.42       -0.28      6.09 o 
   1   2   0       10.78       14.41      1.26 o 
   2   2   0     1967.52     1909.03     21.25 o 
   3   2   0      541.56      556.99      4.28 o 
   4   2   0     1353.95     1401.57      6.84 o 
   5   2   0       73.14       78.06      4.44 o 
   6   2   0      100.61      111.59      5.37 o 
   7   2   0      529.94      551.84     26.02 o 
   8   2   0        1.78       -1.16      8.41 o 
   9   2   0       29.61       28.35      8.92 o 
  10   2   0        2.35       -0.19      9.10 o 
  11   2   0        1.66        5.65      9.79 o 
   1   3   0     4884.03     4717.44     35.63 o 
   2   3   0     1312.19     1253.56      4.65 o 
   3   3   0      370.84      399.89      3.61 o 
   4   3   0      496.15      528.32      6.99 o 
   5   3   0     2534.19     2601.38     13.86 o 
   6   3   0      371.05      378.80      8.66 o 
   7   3   0      139.57      134.73      8.11 o 
   8   3   0      131.43      123.96      9.07 o 
   9   3   0      180.55      166.82      8.36 o 
  10   3   0       41.65       54.44      9.23 o 
  11   3   0        9.34       15.18      9.97 o 
   0   4   0       15.47       27.60      4.17 o 
   1   4   0     1630.71     1593.10      5.51 o 
   2   4   0     1055.76     1055.80      4.58 o 
   3   4   0     1518.83     1582.34      8.38 o 
   4   4   0      125.93      129.10      3.43 o 
   5   4   0       11.81       16.28      5.63 o 
   6   4   0       63.04       67.47      6.76 o 
   7   4   0      195.28      199.07      8.80 o 
   8   4   0       20.38       15.54      7.75 o 
   9   4   0      101.81      106.24      9.45 o 
  10   4   0       33.72       29.95      7.80 o 
  11   4   0        0.42        0.12      9.85 o 
   1   5   0      370.01      385.42      3.52 o 
   2   5   0       97.94      103.33      2.93 o 
   3   5   0      381.34      348.97      5.59 o 
   4   5   0       15.02       21.97      3.13 o 
   5   5   0       60.89       69.41      3.58 o 
   6   5   0       22.94       21.81      6.28 o 
   7   5   0      438.22      433.42      9.42 o 
   8   5   0       15.79       16.32      7.94 o 
   9   5   0      154.09      148.52      9.32 o 
  10   5   0        7.41        0.48      7.01 o 
  11   5   0        0.88        3.82      9.72 o 
   0   6   0      556.65      603.82      6.18 o 
   1   6   0      395.23      402.00      2.78 o 
   2   6   0      183.90      205.05      5.46 o 
   3   6   0     1536.24     1608.07     19.06 o 
   4   6   0        5.19        8.86      4.84 o 
   5   6   0       14.53       13.22      3.61 o 
   6   6   0        9.90        8.96      6.36 o 
   7   6   0        4.67       -0.22      7.52 o 
   8   6   0       19.21       14.11      6.85 o 
   9   6   0       72.60       77.83      8.67 o 
  10   6   0       58.12       68.88      8.56 o 
  11   6   0       24.81       12.42      7.88 o 
   1   7   0      302.44      315.40      3.46 o 
   2   7   0      258.41      258.98      3.58 o 
   3   7   0        0.35        0.79      2.93 o 
   4   7   0        3.82        1.72      4.76 o 
   5   7   0        0.14        0.43      5.78 o 
   6   7   0        1.60        2.03      7.34 o 
   7   7   0       41.19       31.90      6.89 o 
   8   7   0        2.07        4.26      7.03 o 
   9   7   0      102.13       93.22      9.14 o 
  10   7   0        2.25        5.13      9.18 o 
  11   7   0        8.32       14.72      9.62 o 
   0   8   0      482.55      490.70      9.32 o 
   1   8   0      653.49      640.78      3.72 o 
   2   8   0       38.08       35.85      2.41 o 
   3   8   0      227.52      218.00      5.81 o 
   4   8   0      345.34      341.49      7.73 o 
   5   8   0       44.61       39.65      4.33 o 
   6   8   0      190.20      193.65      5.56 o 
   7   8   0        0.00        0.11      6.51 o 
   8   8   0       75.06       65.33      7.10 o 
   9   8   0       11.38       19.46      8.62 o 
  10   8   0       23.35       20.72      7.71 o 
  11   8   0        0.06        1.88      7.57 o 
   1   9   0      773.81      802.81     10.16 o 
   2   9   0      116.54      110.31      2.81 o 
   3   9   0      244.16      240.34      4.24 o 
   4   9   0        3.10       -0.71      6.56 o 
   5   9   0       71.58       71.64      6.87 o 
   6   9   0      542.44      537.21     21.12 o 
   7   9   0       17.08       11.88      7.20 o 
   8   9   0        1.17        1.15      7.99 o 
   9   9   0      103.42      108.31      8.28 o 
  10   9   0       10.73       15.23      9.31 o 
   0  10   0       63.18       61.48      2.90 o 
   1  10   0      208.59      204.26      2.52 o 
   2  10   0       11.48       11.05      2.74 o 
   3  10   0        0.68        1.51      4.02 o 
   4  10   0       33.91       34.20      6.87 o 
   5  10   0      147.91      153.72      7.85 o 
   6  10   0      140.15      138.85      5.27 o 
   7  10   0       38.08       29.02      5.01 o 
   8  10   0        0.00        1.55      6.45 o 
   9  10   0        3.51        4.99      7.52 o 
   1  11   0       38.64       39.05      2.16 o 
   2  11   0      100.14      108.49      3.20 o 
   3  11   0      200.37      192.20      3.99 o 
   4  11   0       82.38       78.04      5.13 o 
   5  11   0        7.84        7.06      4.13 o 
   6  11   0       52.39       45.49      4.29 o 
   7  11   0       82.24       86.23      5.38 o 
   8  11   0        6.51        4.50      7.06 o 
  10  11   0       17.01       16.78      8.98 o 
   0  12   0        0.08       -0.17      3.02 o 
   1  12   0       42.20       42.77      2.54 o 
   2  12   0        1.29        3.13      2.99 o 
   3  12   0       10.69       10.55      3.09 o 
   4  12   0        0.05        0.23      4.86 o 
   5  12   0        0.27        2.74      4.61 o 
   6  12   0        6.60        5.89      3.79 o 
   7  12   0       21.28       21.21      5.21 o 
   8  12   0        0.01       -0.57      6.85 o 
   9  12   0       10.96        7.63      7.66 o 
  10  12   0       23.44       29.59      9.52 o 
   1  13   0        1.84        0.15      5.76 o 
   2  13   0       11.11       15.24      7.30 o 
   3  13   0        0.45        0.90      7.24 o 
   4  13   0       17.32       13.61      5.09 o 
   5  13   0       20.30       17.68      5.09 o 
   6  13   0       79.89       90.37      4.11 o 
   7  13   0        7.17        5.94      5.57 o 
   8  13   0       13.35       13.10      7.01 o 
   9  13   0       23.26       30.57      7.34 o 
   0  14   0       78.59       85.36      8.92 o 
   1  14   0       50.43       43.90      5.87 o 
   2  14   0       61.42       75.06      7.43 o 
   3  14   0       83.34       86.31      5.95 o 
   4  14   0        3.19        5.13      4.92 o 
   5  14   0        4.48        6.95      5.06 o 
   6  14   0        8.84        9.36      5.07 o 
   7  14   0        7.99        5.37      4.96 o 
   8  14   0       48.45       64.13      8.73 o 
   9  14   0        1.10       -0.14      8.75 o 
   1  15   0       17.49       14.86      5.08 o 
   2  15   0       21.21       22.79      5.91 o 
   3  15   0       27.02       22.64      5.39 o 
   4  15   0        0.96        0.88      5.64 o 
   5  15   0        1.55        2.68      5.48 o 
   6  15   0       15.37       19.30      5.00 o 
   7  15   0        9.64       10.76      6.58 o 
   8  15   0        0.26       -0.70      7.34 o 
   1  16   0        4.96        9.17      5.79 o 
   2  16   0       10.79       26.27      6.30 o 
   3  16   0       15.79       15.30      5.09 o 
   4  16   0       19.16       20.25      5.39 o 
   5  16   0       28.00       32.95      4.99 o 
   6  16   0        6.93       17.80      5.28 o 
   7  16   0        0.06        5.57      5.28 o 
   1  17   0      177.64      207.58      7.41 o 
   2  17   0        0.04        4.16      8.76 o 
   3  17   0        0.50        2.34      4.82 o 
   4  17   0       35.07       41.83      6.10 o 
   5  17   0       20.19       24.17      6.03 o 
   6  17   0        4.35        5.21      8.89 o 
   0  18   0        8.57       15.93      9.31 o 
   1  18   0       69.60       71.74      5.93 o 
   2  18   0       23.07       34.86      6.22 o 
   3  18   0        1.67        7.47      5.15 o 
   4  18   0        0.22        1.57      5.84 o 
   5  18   0        6.25        6.46      5.92 o 
   1  19   0       13.34       20.13      8.30 o 
   2  19   0        1.47        1.49      5.62 o 
   3  19   0        1.89        4.35      5.58 o 
   4  19   0        5.33        9.03      7.65 o 
   0  20   0        1.50       10.02     10.11 o 
   1  20   0        0.81       11.01     10.00 o 
   2  20   0        2.37        1.21      7.43 o 
   3  20   0        0.00        0.76      8.65 o 
   4  20   0        7.13        3.72      7.57 o 
   2   0   1     2521.68     2500.29     18.29 o 
   4   0   1     2067.25     2141.38     32.77 o 
   6   0   1       62.39       58.82      4.92 o 
   8   0   1      879.46      887.47     16.23 o 
  10   0   1       16.11       15.93      5.84 o 
   2   1   1      399.60      381.58      3.37 o 
   3   1   1      966.49      938.50      5.69 o 
   4   1   1      175.67      176.56      2.96 o 
   5   1   1      441.67      452.21     11.98 o 
   6   1   1      150.69      152.61      3.80 o 
   7   1   1       32.23       34.77      3.97 o 
   8   1   1       73.70       78.25      4.16 o 
   9   1   1      131.92      123.84      4.21 o 
  10   1   1       10.63       14.60      4.92 o 
  11   1   1        6.06        9.05      4.55 o 
   1   2   1      469.92      422.66      2.85 o 
   2   2   1       61.22       60.90      2.66 o 
   3   2   1      396.84      377.66      3.83 o 
   4   2   1      224.24      239.47      3.61 o 
   5   2   1       29.54       30.19      3.38 o 
   6   2   1       90.97       91.20      4.04 o 
   7   2   1       94.57       92.49      4.74 o 
   8   2   1      126.92      131.36      5.18 o 
   9   2   1       92.38       94.60      5.09 o 
  10   2   1        4.83        2.28      5.65 o 
  11   2   1       15.60       22.06      7.23 o 
   0   3   1     2413.83     2256.75     62.04 o 
   1   3   1    15052.84    15169.45     83.61 o 
   2   3   1     3073.92     3089.06     15.52 o 
   3   3   1       50.04       53.03      2.16 o 
   4   3   1     1273.45     1349.69      8.49 o 
   5   3   1      151.49      147.19      6.76 o 
   6   3   1       50.41       50.67      3.98 o 
   7   3   1      328.17      332.48      5.32 o 
   8   3   1       35.53       31.03      5.77 o 
   9   3   1       10.22       12.92      6.24 o 
  10   3   1       59.01       59.90      6.08 o 
  11   3   1        0.65        4.02      9.85 o 
   1   4   1     4153.00     4044.39     14.74 o 
   2   4   1      494.48      440.31      5.18 o 
   3   4   1      164.79      164.55      2.30 o 
   4   4   1      407.21      425.60      3.63 o 
   5   4   1       65.42       63.87      2.83 o 
   6   4   1      103.04      100.48      4.95 o 
   7   4   1       35.32       36.52      5.29 o 
   8   4   1       16.50       16.37      5.30 o 
   9   4   1       34.35       34.85      5.68 o 
  10   4   1       23.11       26.48      6.07 o 
  11   4   1        4.04        5.83      6.80 o 
   0   5   1     2703.49     2632.73     41.51 o 
   1   5   1     3032.09     2891.11     11.33 o 
   2   5   1      403.12      397.75      3.23 o 
   3   5   1       62.73       67.00      2.72 o 
   4   5   1       87.23       93.38      3.11 o 
   5   5   1      211.64      225.63      5.30 o 
   6   5   1      208.13      216.03      5.68 o 
   7   5   1      101.86      101.79      5.33 o 
   9   5   1        2.48        3.46      5.12 o 
  10   5   1       67.26       66.06      6.35 o 
  11   5   1       15.71       18.05      6.37 o 
   1   6   1      731.52      731.15      3.54 o 
   2   6   1     1854.38     1871.46      7.24 o 
   3   6   1      930.90      932.94      4.56 o 
   4   6   1       57.92       63.49      3.35 o 
   5   6   1       33.10       31.92      2.68 o 
   6   6   1      178.12      175.96      4.02 o 
   7   6   1        7.55        0.85      7.55 o 
   8   6   1       62.20       57.51      5.58 o 
   9   6   1      166.26      158.14      6.29 o 
  10   6   1       19.00       24.77      5.73 o 
  11   6   1       26.13       29.79      6.03 o 
   0   7   1      126.90      130.66      1.67 o 
   1   7   1      646.68      673.25      4.07 o 
   2   7   1      274.25      288.74      3.79 o 
   3   7   1      131.76      126.99      2.54 o 
   4   7   1      317.67      326.60      3.83 o 
   5   7   1      136.09      127.91      3.17 o 
   6   7   1      107.30      104.58      4.05 o 
   7   7   1       63.14       59.21      5.25 o 
   8   7   1       63.37       65.26      5.78 o 
   9   7   1       13.35       16.31      5.01 o 
  10   7   1       59.99       61.46      6.07 o 
  11   7   1       19.74       28.63      7.23 o 
   1   8   1      405.88      422.26      5.34 o 
   2   8   1       19.27       22.33      1.84 o 
   3   8   1       28.69       27.72      2.49 o 
   4   8   1      131.54      141.30      3.58 o 
   5   8   1      102.54       98.28      3.70 o 
   6   8   1      164.07      172.52      6.71 o 
   7   8   1        9.21        5.39      4.76 o 
   8   8   1       85.34       74.83      5.65 o 
   9   8   1       25.15       23.24      5.86 o 
  10   8   1        3.17       10.29      6.25 o 
  11   8   1       23.14       27.05      5.96 o 
   0   9   1       32.21       29.30      2.13 o 
   1   9   1       21.83       22.16      1.24 o 
   2   9   1      569.93      554.00      4.22 o 
   3   9   1       34.74       36.98      2.68 o 
   4   9   1       65.04       62.05      2.79 o 
   5   9   1       83.78       89.93      3.29 o 
   6   9   1        7.52        7.98      3.80 o 
   7   9   1        2.66        3.50      3.77 o 
   8   9   1        8.47       12.23      5.01 o 
   9   9   1        5.76        3.35      5.56 o 
  10   9   1       44.44       51.64      6.01 o 
  11   9   1        5.12        8.37      7.65 o 
   1  10   1       91.31       90.10      1.49 o 
   2  10   1       32.64       33.53      2.02 o 
   3  10   1       12.16       16.91      2.78 o 
   4  10   1       97.69      100.41      3.16 o 
   5  10   1       25.60       25.66      3.11 o 
   6  10   1       85.26       80.05      2.82 o 
   7  10   1       48.68       49.58      4.08 o 
   8  10   1       52.64       51.20      5.71 o 
   9  10   1       26.37       34.79      6.14 o 
  10  10   1       29.98       35.44      6.03 o 
   0  11   1       26.16       28.45      1.77 o 
   1  11   1       69.80       66.26      1.79 o 
   2  11   1      785.94      786.40      7.53 o 
   3  11   1      112.86      112.76      3.23 o 
   4  11   1       83.53       90.03      3.33 o 
   5  11   1        6.29        8.14      3.16 o 
   6  11   1      139.84      142.68      3.23 o 
   7  11   1       20.83       18.25      3.95 o 
   8  11   1        1.48        0.19      5.57 o 
  10  11   1        5.72        5.22      5.96 o 
   1  12   1       37.08       32.39      2.37 o 
   2  12   1       38.73       35.49      2.29 o 
   3  12   1       78.44       80.65      3.01 o 
   4  12   1       24.72       25.25      2.80 o 
   5  12   1       46.67       44.13      3.83 o 
   6  12   1       67.49       63.84      3.58 o 
   7  12   1        7.48        5.68      3.99 o 
   8  12   1        8.57        4.72      5.66 o 
   9  12   1        4.18        2.49      5.98 o 
  10  12   1       24.67       35.41      8.30 o 
   0  13   1      148.16      136.41      5.77 o 
   1  13   1        9.83       10.03      3.84 o 
   2  13   1      130.72      127.75      3.18 o 
   3  13   1        9.46       11.78      2.83 o 
   4  13   1       27.40       25.36      2.86 o 
   5  13   1       19.95       16.18      3.48 o 
   6  13   1       17.58       18.05      3.56 o 
   7  13   1       30.31       29.73      3.62 o 
   8  13   1       10.04       10.60      5.30 o 
   9  13   1        0.37        1.36      7.65 o 
   1  14   1      268.92      267.39      4.85 o 
   2  14   1      117.22      117.03      3.88 o 
   3  14   1      149.58      139.77      4.02 o 
   4  14   1       60.30       67.75      3.74 o 
   5  14   1       13.44       12.54      3.60 o 
   6  14   1        2.59        3.77      3.46 o 
   7  14   1       18.00       18.48      3.64 o 
   8  14   1        1.74        2.07      5.18 o 
   9  14   1       18.78       17.41      5.23 o 
   0  15   1      558.61      561.09      8.39 o 
   1  15   1        8.06       15.20      4.10 o 
   2  15   1       12.13       13.91      3.76 o 
   3  15   1       41.97       43.10      3.76 o 
   4  15   1        2.97        3.11      3.94 o 
   5  15   1       16.66       19.76      3.76 o 
   6  15   1       28.54       25.89      3.61 o 
   7  15   1        3.62        8.84      5.56 o 
   8  15   1        1.96        4.61      6.96 o 
   1  16   1       64.05       66.60      4.38 o 
   2  16   1      120.89      130.13      4.59 o 
   3  16   1       16.97       16.21      3.95 o 
   4  16   1        3.51        1.68      4.20 o 
   5  16   1       17.15       17.02      3.90 o 
   6  16   1        2.71       -0.36      7.63 o 
   7  16   1       52.26       56.90      5.13 o 
   8  16   1        5.94       14.76      7.88 o 
   0  17   1       13.72       20.86      5.86 o 
   1  17   1       39.32       38.16      4.35 o 
   2  17   1        9.40       13.26      4.04 o 
   3  17   1       43.74       43.75      4.27 o 
   4  17   1        9.28        9.40      4.06 o 
   5  17   1        4.21        5.07      4.40 o 
   6  17   1        3.71       -0.19      8.58 o 
   7  17   1       10.05       12.38      5.95 o 
   1  18   1       40.11       38.21      4.12 o 
   2  18   1        8.22       11.51      4.21 o 
   3  18   1        6.51        6.18      4.45 o 
   4  18   1        0.69        3.85      7.41 o 
   5  18   1        1.98        4.06      5.84 o 
   0  19   1       27.62       21.17      5.84 o 
   1  19   1       29.31       33.10      4.19 o 
   2  19   1        7.05       12.60      4.58 o 
   3  19   1        1.62        4.72      4.39 o 
   4  19   1       11.83        9.27      6.08 o 
   1  20   1       17.02       26.09      7.13 o 
   2  20   1        2.63       13.06      7.41 o 
   3  20   1       22.03       25.14      7.10 o 
   4  20   1        0.79        4.02      7.89 o 
   2   0   2     9862.98     9919.54     90.53 o 
   4   0   2     1558.77     1644.41     11.53 o 
   6   0   2      697.10      714.89     21.29 o 
   8   0   2       11.23       15.49      5.77 o 
   1   1   2    12777.77    13158.24     47.81 o 
   2   1   2     3770.85     3716.56     18.66 o 
   3   1   2     1388.23     1347.27      8.46 o 
   4   1   2      259.98      270.15     10.70 o 
   5   1   2      669.24      690.01     10.71 o 
   6   1   2       60.52       63.67      3.44 o 
   7   1   2       84.47       77.43      4.64 o 
   8   1   2      128.72      133.21      6.89 o 
   9   1   2      152.98      164.95      5.34 o 
  10   1   2        0.86        2.87      5.75 o 
  11   1   2        1.19        1.32      8.03 o 
   0   2   2     6830.46     6714.24     25.43 o 
   1   2   2     5488.01     5405.80     13.24 o 
   2   2   2     1275.77     1256.92      3.51 o 
   3   2   2      988.60     1012.81      7.69 o 
   4   2   2      638.68      694.44      5.14 o 
   5   2   2       39.37       36.05      3.36 o 
   6   2   2      203.45      211.30      4.32 o 
   7   2   2      144.60      136.63      4.63 o 
   8   2   2      118.40      121.92      5.01 o 
   9   2   2       50.14       46.90      4.45 o 
  10   2   2        9.46        8.14      5.33 o 
  11   2   2       42.03       51.14      6.23 o 
   1   3   2    10647.37    10517.39     47.67 o 
   2   3   2     4066.15     3974.90     24.63 o 
   3   3   2     2005.68     2053.31      6.53 o 
   4   3   2      197.42      190.66      2.25 o 
   5   3   2       31.58       25.21      2.26 o 
   6   3   2      286.57      279.35      4.48 o 
   7   3   2       19.99       18.06      4.17 o 
   8   3   2      114.00      109.75      5.05 o 
   9   3   2      237.26      244.46      5.93 o 
  10   3   2       11.79       12.03      5.73 o 
  11   3   2       10.81       15.95      8.84 o 
   0   4   2      222.44      243.37     15.77 o 
   1   4   2     7176.63     7047.77     36.36 o 
   2   4   2      228.67      223.32      2.57 o 
   3   4   2     3155.95     3145.35      8.79 o 
   4   4   2      862.52      907.25      4.41 o 
   5   4   2       12.01        8.92      2.60 o 
   6   4   2       83.92       87.71      5.66 o 
   7   4   2       53.39       48.66      5.28 o 
   8   4   2       79.80       85.94      5.62 o 
   9   4   2        5.71        4.91      5.15 o 
  10   4   2       12.28        9.33      5.96 o 
  11   4   2       29.43       26.43      6.27 o 
   1   5   2      188.64      183.42      3.54 o 
   2   5   2      277.85      265.27      3.00 o 
   3   5   2     2905.73     3043.11     24.91 o 
   4   5   2      207.30      203.45      2.45 o 
   5   5   2      227.19      239.49      3.54 o 
   6   5   2      425.57      435.85      4.45 o 
   7   5   2      110.75      106.67      5.63 o 
   8   5   2      115.09      118.85      6.07 o 
   9   5   2      145.07      149.79      9.80 o 
  10   5   2       27.53       27.93      5.63 o 
  11   5   2       31.36       42.48      6.70 o 
   0   6   2     3556.22     3492.29      8.47 o 
   1   6   2     1034.75      970.93      8.96 o 
   2   6   2        2.83       32.01     11.28 o 
   3   6   2      465.39      475.96      2.72 o 
   4   6   2       64.40       68.22      2.03 o 
   5   6   2       87.71       90.63      2.28 o 
   6   6   2      103.80      104.73      3.64 o 
   7   6   2       78.39       72.83      5.15 o 
   8   6   2       20.28       15.99      4.82 o 
   9   6   2       74.90       85.37      6.26 o 
  10   6   2       69.26       71.74      5.90 o 
  11   6   2        0.83        1.96      5.74 o 
   1   7   2     1488.05     1500.24      9.12 o 
   2   7   2      511.58      497.71      6.68 o 
   3   7   2      649.14      655.06      8.52 o 
   4   7   2      116.55      119.55      2.38 o 
   5   7   2      140.49      144.05      2.81 o 
   6   7   2      194.59      207.25      3.07 o 
   7   7   2       54.73       46.71      3.74 o 
   8   7   2       71.77       69.15      5.58 o 
   9   7   2       54.17       55.28      5.76 o 
  10   7   2        8.80        8.82      6.22 o 
  11   7   2       27.76       33.31      6.01 o 
   0   8   2      295.46      301.63      4.13 o 
   1   8   2        7.37        6.80      0.86 o 
   2   8   2       66.69       73.58      2.61 o 
   3   8   2      157.57      165.22      2.93 o 
   4   8   2      251.72      257.63      2.83 o 
   5   8   2      297.69      304.97      3.16 o 
   6   8   2       12.49       13.19      2.68 o 
   7   8   2       87.37       83.70      4.36 o 
   8   8   2       28.36       21.62      5.06 o 
   9   8   2       13.40        8.68      5.17 o 
  10   8   2       14.62       10.43      5.45 o 
  11   8   2        6.76        9.01      9.38 o 
   1   9   2       61.13       62.67      2.78 o 
   2   9   2      183.69      186.02      3.08 o 
   3   9   2       19.20       18.31      2.66 o 
   4   9   2       84.29       84.29      2.62 o 
   5   9   2      158.89      156.23      3.00 o 
   6   9   2      386.04      367.56      6.21 o 
   7   9   2       25.53       20.62      3.78 o 
   8   9   2        3.60        3.69      5.44 o 
   9   9   2        7.28        6.70      5.83 o 
  10   9   2       20.64       26.61      6.53 o 
  11   9   2       21.68       22.88      9.31 o 
   0  10   2      120.63      126.71      4.73 o 
   1  10   2       73.95       68.19      2.97 o 
   2  10   2      445.67      457.59      5.96 o 
   3  10   2      210.44      204.06      3.43 o 
   4  10   2      342.39      343.34      5.48 o 
   5  10   2      268.45      267.97      3.29 o 
   6  10   2        1.96        0.37      4.29 o 
   7  10   2       22.19       14.63      3.81 o 
   8  10   2       21.57       16.45      5.37 o 
  10  10   2        2.61        7.48      6.04 o 
   1  11   2       82.76       81.57      2.47 o 
   2  11   2       12.58       10.54      3.10 o 
   3  11   2       58.40       57.86      3.18 o 
   4  11   2        2.75        3.61      3.62 o 
   5  11   2        0.64        1.70      3.17 o 
   6  11   2       66.28       63.26      3.77 o 
   7  11   2        3.26        1.77      3.99 o 
   8  11   2        6.80        3.08      3.98 o 
   9  11   2        0.49        0.78      5.38 o 
  10  11   2       28.29       35.78      7.65 o 
   0  12   2       15.96       17.96      3.22 o 
   1  12   2       54.40       58.70      2.62 o 
   2  12   2      180.39      179.14      3.56 o 
   3  12   2      106.63      114.80      3.39 o 
   4  12   2       50.43       57.35      3.29 o 
   5  12   2       22.34       23.17      2.73 o 
   6  12   2        4.32        1.72      3.56 o 
   7  12   2        6.32        8.20      3.92 o 
   8  12   2        4.58        4.98      4.16 o 
   9  12   2        3.22        8.70      5.60 o 
  10  12   2       17.92       21.39      8.92 o 
   1  13   2       17.69       18.23      2.48 o 
   2  13   2       65.63       69.20      2.64 o 
   3  13   2      137.59      139.31      3.24 o 
   4  13   2       40.14       40.34      3.22 o 
   5  13   2       32.56       30.02      2.85 o 
   6  13   2       45.64       52.02      4.08 o 
   7  13   2        0.94        4.36      5.24 o 
   8  13   2        3.26        9.45      4.33 o 
   9  13   2       21.00       25.25      5.70 o 
   0  14   2       25.44       35.57      9.05 o 
   1  14   2       28.45       26.81      3.89 o 
   2  14   2       37.56       41.52      3.99 o 
   3  14   2       51.05       52.98      3.76 o 
   4  14   2        9.36       10.34      3.78 o 
   5  14   2        6.97       12.17      3.09 o 
   6  14   2       15.25       18.34      3.61 o 
   7  14   2        5.43        3.55      4.68 o 
   8  14   2       17.70       22.97      5.55 o 
   9  14   2        2.82       10.03      9.18 o 
   1  15   2        0.16        1.47      3.75 o 
   2  15   2       38.73       34.34      3.96 o 
   3  15   2        9.00       17.24      3.83 o 
   4  15   2       16.03       15.95      3.76 o 
   5  15   2        7.14        3.81      3.60 o 
   6  15   2       12.11       12.34      4.39 o 
   7  15   2       27.89       36.19      5.73 o 
   8  15   2        1.80        2.73      5.35 o 
   0  16   2       59.96       68.46      5.89 o 
   1  16   2       22.45       21.64      3.74 o 
   2  16   2        3.89        4.92      3.80 o 
   3  16   2        9.77        8.73      3.89 o 
   4  16   2        5.37        7.51      3.91 o 
   5  16   2       20.81       31.12      4.92 o 
   6  16   2       24.50       26.63      5.05 o 
   7  16   2       26.72       24.84      6.21 o 
   1  17   2        0.96        1.71      4.52 o 
   2  17   2        1.71        7.05      4.61 o 
   3  17   2        2.50        6.52      4.16 o 
   4  17   2       17.66       19.26      4.13 o 
   5  17   2        6.14        3.43      6.13 o 
   0  18   2       92.18       92.77      6.84 o 
   1  18   2        3.83        9.90      4.20 o 
   2  18   2        0.53        7.48      4.36 o 
   3  18   2        6.83       14.70      4.19 o 
   4  18   2        1.06        4.90      5.02 o 
   5  18   2        2.53        4.73      6.23 o 
   1  19   2       17.81       26.90      4.23 o 
   2  19   2       17.67       23.35      4.60 o 
   3  19   2        9.34        9.32      4.28 o 
   4  19   2       11.15       15.78      5.52 o 
   5  19   2        6.57        9.06      9.26 o 
   0  20   2       62.47       71.75      9.74 o 
   1  20   2        6.83       12.18      8.86 o 
   2  20   2       12.24       21.93      6.54 o 
   3  20   2        4.84        6.39      7.86 o 
   2   0   3     1170.89     1117.86      6.73 o 
   4   0   3      698.53      713.44      5.46 o 
   6   0   3      183.33      193.30      5.39 o 
   8   0   3      709.51      708.30     12.05 o 
  10   0   3       23.59       19.77      8.06 o 
   0   1   3     6382.13     6243.59     59.98 o 
   1   1   3      680.68      715.23      4.24 o 
   2   1   3     5739.48     5624.98     28.73 o 
   3   1   3      453.32      461.77      1.92 o 
   4   1   3      336.04      329.40      6.36 o 
   5   1   3      786.17      852.51     11.42 o 
   6   1   3        2.95        2.84      3.62 o 
   7   1   3      479.49      483.36      8.95 o 
   8   1   3      109.82      113.04      4.69 o 
   9   1   3       13.54       18.81      4.72 o 
  10   1   3        7.85        6.03      6.03 o 
  11   1   3        0.05       45.90     10.24 o 
   1   2   3     3657.41     3616.43     12.06 o 
   2   2   3     1175.72     1170.74      4.74 o 
   3   2   3      435.14      401.57      3.06 o 
   4   2   3      631.00      663.89      6.31 o 
   5   2   3      110.77      107.52      3.61 o 
   6   2   3       43.92       44.67      3.67 o 
   7   2   3       92.57       97.08      4.52 o 
   8   2   3      393.19      392.66      7.54 o 
   9   2   3       27.86       28.92      4.36 o 
  10   2   3        9.91        7.71      5.14 o 
  11   2   3        2.33        5.36      6.06 o 
   0   3   3     1954.70     1816.71     11.31 o 
   1   3   3     3123.35     2972.51     16.87 o 
   2   3   3      404.93      398.96      2.69 o 
   3   3   3      394.35      425.07      3.54 o 
   4   3   3      279.82      268.69      2.95 o 
   5   3   3       13.16       15.41      1.97 o 
   6   3   3        8.68        8.71      3.75 o 
   7   3   3      193.75      191.07      4.98 o 
   8   3   3        8.82        6.32      4.30 o 
   9   3   3       39.34       43.71      5.15 o 
  10   3   3       16.97       21.68      4.60 o 
  11   3   3        0.88        1.94      6.01 o 
   1   4   3     1663.08     1623.79      5.21 o 
   2   4   3     2489.15     2515.66     16.65 o 
   3   4   3     2158.19     2197.56     10.30 o 
   4   4   3       80.26       88.91      1.48 o 
   5   4   3      189.18      181.15      4.33 o 
   6   4   3       68.17       67.26      2.72 o 
   7   4   3       10.67       10.57      4.41 o 
   8   4   3       21.17       20.03      4.73 o 
   9   4   3       57.24       63.51      5.58 o 
  10   4   3       18.11       18.04      5.26 o 
  11   4   3       29.34       28.44      6.24 o 
   0   5   3      173.85      160.49      3.27 o 
   1   5   3     1621.74     1579.50     10.95 o 
   2   5   3      680.77      674.65      4.27 o 
   3   5   3      621.39      639.18      4.37 o 
   4   5   3      549.94      540.80      4.64 o 
   5   5   3      202.02      200.98      4.48 o 
   6   5   3       35.15       32.12      3.09 o 
   7   5   3      145.92      137.05      6.63 o 
   8   5   3       41.09       34.31      5.00 o 
   9   5   3       34.21       36.87      5.51 o 
  10   5   3       38.08       43.07      5.32 o 
  11   5   3        6.58       10.98      7.26 o 
   1   6   3      361.92      349.79      4.17 o 
   2   6   3      563.39      557.35      3.27 o 
   3   6   3      465.68      480.46      4.08 o 
   4   6   3      332.88      319.67      2.72 o 
   5   6   3      312.36      322.80      3.70 o 
   6   6   3      109.87      109.16      4.61 o 
   7   6   3       42.58       39.23      3.38 o 
   8   6   3       67.58       66.75      5.64 o 
   9   6   3       68.23       69.26      5.84 o 
  10   6   3       41.78       42.68      5.54 o 
  11   6   3        7.89       10.94      6.34 o 
   0   7   3       41.57       51.65      3.27 o 
   1   7   3      837.69      885.51      4.55 o 
   2   7   3     1701.56     1690.72      6.46 o 
   3   7   3      288.86      275.06      2.57 o 
   4   7   3       69.37       66.44      2.39 o 
   5   7   3       84.76       82.56      2.50 o 
   6   7   3      459.12      459.76      6.19 o 
   7   7   3        4.99        5.45      3.47 o 
   8   7   3       35.00       38.88      5.30 o 
   9   7   3        6.17        6.17      4.98 o 
  10   7   3        4.17        1.40      6.27 o 
  11   7   3        9.30        4.64      6.49 o 
   1   8   3      315.22      315.69      3.08 o 
   2   8   3      574.63      577.47      4.26 o 
   3   8   3      352.81      360.52      3.54 o 
   4   8   3       45.64       44.63      2.34 o 
   5   8   3      188.17      178.60      3.04 o 
   6   8   3       12.49       12.17      3.19 o 
   7   8   3       73.44       77.57      3.90 o 
   8   8   3       23.02       25.10      5.47 o 
   9   8   3       32.79       30.41      5.70 o 
  10   8   3        1.12        3.65      5.28 o 
  11   8   3        8.24        6.95      8.67 o 
   0   9   3      249.05      264.87      4.46 o 
   1   9   3      907.72      899.97      4.87 o 
   2   9   3      283.66      278.19      8.52 o 
   3   9   3       93.76       96.36      2.99 o 
   4   9   3       41.93       38.86      2.53 o 
   5   9   3      120.27      111.92      2.99 o 
   6   9   3      126.65      124.55      4.06 o 
   7   9   3       81.54       68.49      3.93 o 
   8   9   3        2.40       -0.03      6.90 o 
   9   9   3        4.40        4.45      5.35 o 
  10   9   3       38.96       46.08      6.59 o 
  11   9   3        1.54       -1.36      6.87 o 
   1  10   3      125.11      135.45      3.05 o 
   2  10   3       76.22       77.55      3.07 o 
   3  10   3      586.94      569.88      5.11 o 
   4  10   3       87.28       82.83      2.79 o 
   5  10   3       89.08       88.01      2.84 o 
   6  10   3       39.58       33.07      3.78 o 
   7  10   3       47.05       41.98      3.88 o 
   8  10   3        1.90        2.78      5.31 o 
   9  10   3        5.61        3.01      5.83 o 
  10  10   3        9.89       10.34      7.09 o 
   0  11   3       13.99       12.81      3.63 o 
   1  11   3       43.13       49.41      2.95 o 
   2  11   3      414.65      423.24      3.71 o 
   3  11   3      181.66      194.85      3.70 o 
   4  11   3      211.86      213.19      3.17 o 
   5  11   3       20.68       17.46      2.69 o 
   6  11   3       14.73       13.92      4.15 o 
   7  11   3        3.81        2.92      3.81 o 
   8  11   3        7.94        5.04      4.95 o 
   9  11   3       12.46       16.48      5.69 o 
  10  11   3       23.13       23.25      7.65 o 
   1  12   3      105.40      102.02      2.82 o 
   2  12   3        9.19       11.30      2.86 o 
   3  12   3      226.94      221.81      3.92 o 
   4  12   3      141.15      144.64      3.52 o 
   5  12   3       13.66       14.45      2.73 o 
   6  12   3       96.06       98.43      4.63 o 
   7  12   3       16.05       11.36      3.61 o 
   8  12   3        9.50        6.20      5.10 o 
   9  12   3        0.46        3.05      5.43 o 
   0  13   3       50.83       53.19      3.66 o 
   1  13   3       22.00       23.53      2.63 o 
   2  13   3       44.63       41.14      2.65 o 
   3  13   3       29.44       26.38      3.25 o 
   4  13   3       59.34       55.04      3.27 o 
   5  13   3        5.87        5.47      2.67 o 
   6  13   3       29.15       31.03      4.33 o 
   7  13   3        3.91        8.92      5.30 o 
   8  13   3        4.65        1.55      6.89 o 
   9  13   3        0.29        1.86      8.06 o 
   1  14   3       33.71       31.48      2.72 o 
   2  14   3       37.49       33.90      3.09 o 
   3  14   3       26.33       26.34      2.94 o 
   4  14   3       23.02       26.63      3.35 o 
   5  14   3       55.15       57.81      4.27 o 
   6  14   3       13.96       16.91      5.43 o 
   7  14   3        7.04        5.04      4.87 o 
   8  14   3        1.19        1.64      9.24 o 
   0  15   3       93.34      102.04      5.83 o 
   1  15   3      101.66       97.04      3.94 o 
   2  15   3       61.05       57.59      3.93 o 
   3  15   3        2.38        3.57      4.23 o 
   4  15   3       33.24       33.03      3.78 o 
   5  15   3       25.82       24.62      4.81 o 
   6  15   3        2.86        5.20      4.61 o 
   7  15   3       12.80       18.85      6.69 o 
   8  15   3        4.38        4.44      8.45 o 
   1  16   3       10.29       17.20      3.95 o 
   2  16   3       12.48       14.57      4.12 o 
   3  16   3        5.97        5.03      3.78 o 
   4  16   3        6.55        8.29      3.84 o 
   5  16   3       53.06       46.77      5.17 o 
   6  16   3       10.29       12.53      4.43 o 
   7  16   3       19.28       23.77      5.71 o 
   0  17   3       48.33       43.58      5.41 o 
   1  17   3        4.03        2.00      3.97 o 
   2  17   3       10.12        9.21      4.03 o 
   3  17   3       19.55       28.56      3.90 o 
   4  17   3       35.30       42.55      3.93 o 
   5  17   3        1.63        3.05      5.07 o 
   6  17   3        3.58        5.35      4.62 o 
   7  17   3       26.26       24.13      9.15 o 
   1  18   3       16.85       18.29      4.48 o 
   2  18   3        0.62        3.02      4.17 o 
   3  18   3        6.87       11.17      4.29 o 
   4  18   3        4.00        1.53      6.07 o 
   5  18   3        0.95       -1.18      7.55 o 
   0  19   3        5.32        3.54      5.68 o 
   1  19   3        2.61        6.28      4.71 o 
   2  19   3        7.23        7.41      4.43 o 
   3  19   3        0.76        4.91      5.62 o 
   4  19   3        1.28        3.21      8.98 o 
   1  20   3       17.58       20.69      9.23 o 
   2  20   3        3.81        8.72      9.12 o 
   3  20   3       16.44       15.77      8.64 o 
   0   0   4     2108.00     2037.80      8.07 o 
   2   0   4     1641.34     1645.49      8.44 o 
   4   0   4     1005.54     1107.97      6.41 o 
   6   0   4       24.29       21.36      6.64 o 
   8   0   4      288.80      291.66     10.01 o 
  10   0   4       89.04       94.49      9.34 o 
   1   1   4      208.17      199.04      3.12 o 
   2   1   4      293.50      295.03      2.59 o 
   3   1   4     1200.30     1288.01      5.31 o 
   4   1   4      188.87      184.41      3.25 o 
   5   1   4       77.52       78.48      3.07 o 
   6   1   4       16.98       16.75      3.98 o 
   7   1   4      212.81      200.52      5.77 o 
   8   1   4       34.62       32.06      5.33 o 
   9   1   4      180.92      182.60      6.22 o 
  10   1   4        3.72        5.99      7.69 o 
  11   1   4       13.34       15.01      5.44 o 
   0   2   4     4515.08     4360.94     37.14 o 
   1   2   4      584.58      569.72      3.54 o 
   2   2   4       26.21       25.99      1.27 o 
   3   2   4     1263.42     1314.45      3.43 o 
   4   2   4     1109.68     1140.34      7.43 o 
   5   2   4       72.92       71.77      1.87 o 
   6   2   4      110.90      118.39      4.15 o 
   7   2   4      148.96      149.87      4.61 o 
   8   2   4      313.57      315.07      8.86 o 
   9   2   4       23.10       29.71      6.00 o 
  10   2   4       12.53       18.82      5.30 o 
  11   2   4        0.64        6.03      8.73 o 
   1   3   4      291.03      288.79      3.72 o 
   2   3   4      312.66      321.22      2.00 o 
   3   3   4     1079.47     1118.37      6.68 o 
   4   3   4      114.77      115.32      3.15 o 
   5   3   4      114.51      114.62      2.32 o 
   6   3   4      116.04      109.14      3.95 o 
   7   3   4      207.87      218.13      5.00 o 
   8   3   4      134.45      140.49      4.96 o 
   9   3   4       27.12       27.30      4.58 o 
  10   3   4       19.80       25.41      4.79 o 
  11   3   4        9.77       20.55     10.13 o 
   0   4   4      451.33      469.92      6.29 o 
   1   4   4     1003.47      983.82      5.50 o 
   2   4   4      375.81      394.50      2.08 o 
   3   4   4      831.02      821.55      3.66 o 
   4   4   4      615.20      628.85      3.45 o 
   5   4   4      241.40      252.44      2.89 o 
   6   4   4      110.17      107.50      2.66 o 
   7   4   4      364.40      357.10      5.29 o 
   8   4   4       77.88       75.35      4.55 o 
   9   4   4       42.39       46.49      4.92 o 
  10   4   4        0.07        5.24      5.80 o 
  11   4   4        2.23        9.43     10.03 o 
   1   5   4      936.34      982.63      5.31 o 
   2   5   4      893.72      946.98      6.93 o 
   3   5   4      174.99      157.95      3.05 o 
   4   5   4      397.24      429.96      3.47 o 
   5   5   4      119.09      116.39      3.32 o 
   6   5   4        3.39        1.22      2.75 o 
   7   5   4      170.96      163.36      5.40 o 
   8   5   4      121.34      131.02      8.20 o 
   9   5   4       52.64       52.72      5.53 o 
  10   5   4       17.58       22.06      5.74 o 
  11   5   4        8.98       12.40      6.88 o 
   0   6   4     1077.89     1110.57     12.10 o 
   1   6   4      270.53      259.99      4.34 o 
   2   6   4     1938.20     1964.12      6.36 o 
   3   6   4      477.82      466.96      5.11 o 
   4   6   4      332.15      325.58      3.31 o 
   5   6   4       13.73       16.16      1.82 o 
   6   6   4      352.38      362.10      7.35 o 
   7   6   4       30.64       31.65      3.92 o 
   8   6   4       15.63       14.76      5.03 o 
   9   6   4       69.71       63.75      5.50 o 
  10   6   4        7.69        6.79      5.76 o 
  11   6   4        2.42        3.62      5.41 o 
   1   7   4      177.21      172.96      3.17 o 
   2   7   4      897.40      896.48      3.66 o 
   3   7   4       20.89       22.70      2.03 o 
   4   7   4      186.75      180.05      2.60 o 
   5   7   4      522.37      500.70      3.90 o 
   6   7   4        1.77        2.87      3.39 o 
   7   7   4      120.46      110.20      3.78 o 
   8   7   4       15.04       11.35      4.94 o 
   9   7   4       33.70       42.77      5.78 o 
  10   7   4       11.25        6.09      5.87 o 
  11   7   4        2.11       12.90      9.27 o 
   0   8   4      589.67      606.52      5.63 o 
   1   8   4       30.07       31.11      2.57 o 
   2   8   4      375.50      363.83      7.70 o 
   3   8   4      187.41      194.87      2.55 o 
   4   8   4      362.03      349.94      3.20 o 
   5   8   4      219.80      216.47      4.22 o 
   6   8   4      141.51      160.61      6.25 o 
   7   8   4        2.17        0.75      3.46 o 
   8   8   4       17.45       20.61      5.32 o 
   9   8   4        4.18        7.34      5.73 o 
  10   8   4        2.11        4.77      5.62 o 
   1   9   4      284.56      284.10      3.41 o 
   2   9   4      108.26      102.10      3.00 o 
   3   9   4      501.88      495.94      5.09 o 
   4   9   4      377.51      365.94      3.23 o 
   5   9   4       56.37       63.87      2.71 o 
   6   9   4        9.49        7.30      3.35 o 
   7   9   4       10.18       13.95      3.71 o 
   8   9   4        6.55        5.88      5.02 o 
   9   9   4        7.09        6.84      5.18 o 
  10   9   4        3.39        7.21      8.34 o 
  11   9   4        1.35        1.09      7.20 o 
   0  10   4     1413.69     1479.78     12.80 o 
   1  10   4       38.19       40.28      2.79 o 
   2  10   4      154.44      146.06      3.31 o 
   3  10   4      316.80      309.68      3.18 o 
   4  10   4      317.41      324.19      3.28 o 
   5  10   4      154.59      151.26      3.05 o 
   6  10   4       27.06       23.63      3.56 o 
   7  10   4       44.28       44.02      3.69 o 
   8  10   4        3.33        0.98      4.70 o 
   9  10   4       11.34        8.14      5.10 o 
  10  10   4        5.56        6.98      5.51 o 
   1  11   4        9.39       12.15      2.74 o 
   2  11   4      712.05      723.46      8.62 o 
   3  11   4      437.89      432.49      6.09 o 
   4  11   4       55.62       56.89      2.62 o 
   5  11   4       14.18       18.61      3.47 o 
   6  11   4      199.50      197.81      4.31 o 
   7  11   4       28.76       25.21      3.88 o 
   8  11   4       17.14       17.13      5.18 o 
   9  11   4        2.21        3.52      7.43 o 
   0  12   4      188.61      185.95      7.07 o 
   1  12   4       76.09       78.13      3.06 o 
   2  12   4        5.34        3.44      2.75 o 
   3  12   4      150.09      149.21      3.71 o 
   4  12   4       87.84       84.61      2.77 o 
   5  12   4      168.41      155.95      3.94 o 
   6  12   4        3.14        1.02      3.42 o 
   7  12   4       23.39       29.04      5.44 o 
   8  12   4        5.17        3.52      7.07 o 
   9  12   4        2.03        0.36      9.01 o 
   1  13   4       88.88       84.06      3.16 o 
   2  13   4       91.88       85.32      3.13 o 
   3  13   4        9.25       12.36      2.82 o 
   4  13   4       33.31       34.68      3.26 o 
   5  13   4       11.29       13.39      4.05 o 
   6  13   4       35.20       29.18      5.11 o 
   7  13   4        1.82        1.05      7.15 o 
   8  13   4        1.64        6.02      9.31 o 
   0  14   4       57.73       63.48      3.92 o 
   1  14   4       36.77       32.24      2.84 o 
   2  14   4       17.51       14.36      2.94 o 
   3  14   4       14.52       14.97      2.88 o 
   4  14   4        4.76        6.23      3.09 o 
   5  14   4       10.24       13.05      4.06 o 
   6  14   4        3.59        2.63      5.11 o 
   7  14   4       14.65       20.80      7.83 o 
   8  14   4       41.19       57.59      7.46 o 
   1  15   4        1.15        2.72      3.83 o 
   2  15   4       24.96       22.31      4.12 o 
   3  15   4       20.75       17.40      4.05 o 
   4  15   4       23.78       23.34      4.01 o 
   5  15   4        6.67        9.20      5.30 o 
   6  15   4       24.13       25.11      7.86 o 
   7  15   4        4.10        0.43      7.74 o 
   0  16   4       11.55       12.93      5.38 o 
   1  16   4       24.54       27.54      4.15 o 
   2  16   4        9.68       13.05      3.86 o 
   3  16   4        8.42        7.17      3.84 o 
   4  16   4        0.61        7.14      6.12 o 
   5  16   4       10.48       10.10      4.50 o 
   6  16   4       17.85       19.80      5.66 o 
   7  16   4        1.85        3.92      7.30 o 
   1  17   4        5.59        6.47      3.92 o 
   2  17   4       18.05       24.25      4.33 o 
   3  17   4        2.55        2.12      3.96 o 
   4  17   4        3.13        3.54      4.88 o 
   5  17   4       10.08       17.21      4.80 o 
   6  17   4        0.81        6.31      6.08 o 
   7  17   4       14.21       10.03      8.82 o 
   0  18   4       16.74       13.86      6.75 o 
   1  18   4       11.75       10.67      4.31 o 
   2  18   4        0.04        1.56      4.89 o 
   3  18   4        2.15        3.58      4.92 o 
   4  18   4        2.65        7.36      4.87 o 
   5  18   4        3.97        6.56      6.01 o 
   6  18   4        9.05       12.87      7.69 o 
   1  19   4        0.60        0.34      6.08 o 
   2  19   4        6.52        4.34      4.77 o 
   3  19   4        8.27       15.39      5.70 o 
   4  19   4        9.96        8.36      9.91 o 
   0  20   4       35.18       31.70      9.82 o 
   1  20   4       11.08       12.31      7.17 o 
   2  20   4       11.91       24.57      7.82 o 
   3  20   4       18.85       16.94      7.57 o 
   2   0   5      437.98      443.16      5.93 o 
   4   0   5      273.32      258.95      4.54 o 
   6   0   5      496.00      481.76      9.22 o 
   8   0   5      132.36      136.04      8.69 o 
  10   0   5       13.97       10.64      8.24 o 
   0   1   5      957.12      961.58      4.75 o 
   1   1   5      415.17      435.71      7.92 o 
   2   1   5      308.03      318.03      3.77 o 
   3   1   5     2083.45     2212.77      6.16 o 
   4   1   5      277.31      301.71      7.05 o 
   5   1   5      122.40      134.32      3.86 o 
   6   1   5       57.16       56.01      4.79 o 
   7   1   5      490.86      473.46      6.81 o 
   8   1   5       46.03       44.04      7.93 o 
   9   1   5       44.55       54.12      6.29 o 
  10   1   5       21.74       16.11      5.78 o 
  11   1   5        4.40       12.94      6.62 o 
   1   2   5      941.24      910.23     11.97 o 
   2   2   5     1243.28     1270.12      6.12 o 
   3   2   5      905.40      907.84      7.77 o 
   4   2   5      401.76      433.55      2.86 o 
   5   2   5       11.03       11.02      1.82 o 
   6   2   5      238.05      226.14      5.69 o 
   7   2   5      113.25      110.72      5.62 o 
   8   2   5        8.83       10.14      5.30 o 
   9   2   5       49.01       47.09      5.75 o 
  10   2   5       30.51       34.00      6.46 o 
  11   2   5        9.74        8.78      6.84 o 
   0   3   5      337.29      364.18      3.37 o 
   1   3   5       95.21       90.18      1.45 o 
   2   3   5      411.17      393.93      2.78 o 
   3   3   5     1955.58     2061.34      4.19 o 
   4   3   5      895.74      917.01      8.55 o 
   5   3   5        9.01        9.99      2.00 o 
   6   3   5      180.10      169.04      3.59 o 
   7   3   5       48.65       46.47      4.64 o 
   8   3   5        1.85        3.90      5.02 o 
   9   3   5        5.00       -1.26      5.41 o 
  10   3   5      107.48      116.73      6.15 o 
  11   3   5        4.13        5.29      6.26 o 
   1   4   5      795.75      818.31     12.79 o 
   2   4   5     1097.84     1167.38      4.71 o 
   3   4   5      110.65      113.74      2.12 o 
   4   4   5      179.54      163.10      2.46 o 
   5   4   5      217.59      217.48      3.24 o 
   6   4   5      144.10      144.23      2.72 o 
   7   4   5      159.83      151.81      4.66 o 
   8   4   5       96.04      105.02      4.39 o 
   9   4   5       29.00       32.07      4.39 o 
  10   4   5       13.53       20.63      7.49 o 
  11   4   5        3.88        4.53      8.03 o 
   0   5   5     4575.32     4742.96     28.38 o 
   1   5   5      374.70      349.27      6.71 o 
   2   5   5      122.06      121.24      1.67 o 
   3   5   5      612.49      603.28     10.51 o 
   4   5   5      237.18      249.82      2.81 o 
   5   5   5       53.74       52.80      2.61 o 
   6   5   5      273.57      268.65      3.23 o 
   7   5   5       92.65       88.50      4.25 o 
   8   5   5        8.12        9.67      5.64 o 
   9   5   5       42.10       39.59      5.80 o 
  10   5   5       18.21       16.74      5.28 o 
  11   5   5        1.34       -0.39      9.17 o 
   1   6   5      929.13      915.07     19.74 o 
   2   6   5      255.80      238.00      2.39 o 
   3   6   5      108.91      115.69      2.13 o 
   4   6   5      149.26      158.59      2.27 o 
   5   6   5      111.67      108.90      4.86 o 
   6   6   5      102.72      102.74      3.21 o 
   7   6   5       88.17       80.42      4.92 o 
   8   6   5       91.77       92.79      5.86 o 
   9   6   5        4.73        3.76      5.55 o 
  10   6   5       10.33       16.03      5.88 o 
  11   6   5       19.36       19.80      6.99 o 
   0   7   5      560.06      537.36      6.28 o 
   1   7   5        6.63        7.06      0.92 o 
   2   7   5        4.25        4.31      1.79 o 
   3   7   5      105.04       96.36      2.27 o 
   4   7   5       87.09       83.65      2.31 o 
   5   7   5      110.18      104.70      3.53 o 
   6   7   5      112.84      110.40      3.64 o 
   7   7   5       95.14       87.70      4.41 o 
   8   7   5       39.40       38.48      5.30 o 
   9   7   5       61.71       64.93      5.51 o 
  10   7   5       37.19       35.23      6.26 o 
  11   7   5        0.97       12.13      8.93 o 
   1   8   5       42.82       45.46      3.82 o 
   2   8   5      418.87      395.89     11.06 o 
   3   8   5       72.27       68.15      2.64 o 
   4   8   5      158.13      153.36      2.70 o 
   5   8   5      344.48      342.90      6.54 o 
   6   8   5       60.63       58.66      3.43 o 
   7   8   5       77.31       79.39      4.25 o 
   8   8   5       29.74       37.29      4.97 o 
   9   8   5        4.38        2.00      5.32 o 
  10   8   5        8.65        8.59      5.29 o 
  11   8   5        7.13       10.75      7.77 o 
   0   9   5        9.34       11.53      4.18 o 
   1   9   5      179.34      194.92      3.72 o 
   2   9   5       47.93       44.03      2.10 o 
   3   9   5       98.75       91.82      2.57 o 
   4   9   5       73.69       71.77      2.65 o 
   5   9   5       33.51       29.13      3.43 o 
   6   9   5       75.96       73.45      3.65 o 
   7   9   5        3.29        1.90      3.04 o 
   9   9   5       28.00       35.69      5.36 o 
  10   9   5       18.33       15.59      5.47 o 
   1  10   5       44.48       43.90      3.13 o 
   2  10   5        9.07       10.45      3.13 o 
   3  10   5      275.27      274.10      3.06 o 
   4  10   5      337.96      317.10      3.50 o 
   5  10   5      281.31      302.58      6.59 o 
   6  10   5        0.01        1.37      3.87 o 
   7  10   5       37.54       30.93      3.30 o 
   8  10   5       26.01       32.39      5.05 o 
   9  10   5        2.89        7.21      9.15 o 
   0  11   5      101.66       91.30      4.81 o 
   1  11   5      119.21      116.07      3.47 o 
   2  11   5      327.96      314.01      4.22 o 
   3  11   5       97.54       93.14      2.95 o 
   4  11   5       36.20       35.68      2.70 o 
   5  11   5       48.51       48.46      4.86 o 
   6  11   5        6.71        9.98      4.71 o 
   7  11   5       55.61       52.78      5.07 o 
   8  11   5       15.82       21.62      9.43 o 
   9  11   5        3.71        7.21      9.06 o 
   1  12   5       10.16       13.07      2.93 o 
   2  12   5       28.64       27.07      2.90 o 
   3  12   5       95.60       95.36      3.58 o 
   4  12   5      166.73      169.13      3.68 o 
   5  12   5      127.08      127.95      5.21 o 
   6  12   5       24.26       23.68      4.80 o 
   7  12   5        8.12        2.92      4.88 o 
   8  12   5       16.99       14.22      9.07 o 
   9  12   5       10.65       13.83      7.63 o 
   0  13   5       66.04       60.25      4.32 o 
   1  13   5       19.41       19.51      3.05 o 
   2  13   5       46.07       48.96      3.07 o 
   3  13   5       15.83       17.03      3.03 o 
   4  13   5      118.64      117.57      3.51 o 
   5  13   5       54.71       59.81      5.18 o 
   6  13   5       48.77       49.23      5.07 o 
   7  13   5       11.60       10.50      6.50 o 
   8  13   5        8.50        8.96      8.13 o 
   1  14   5       51.76       56.45      3.28 o 
   2  14   5       10.23       13.13      3.00 o 
   3  14   5       17.55       18.23      3.01 o 
   4  14   5        0.21        0.57      3.79 o 
   5  14   5       16.85       19.74      5.03 o 
   6  14   5       32.15       37.31      5.36 o 
   7  14   5       19.81       23.99      7.80 o 
   8  14   5        1.49        4.17      9.09 o 
   0  15   5        4.46        4.15      4.05 o 
   1  15   5       24.41       20.04      2.88 o 
   2  15   5       35.58       33.68      3.59 o 
   3  15   5        9.17        7.28      3.27 o 
   4  15   5       16.72       20.38      4.05 o 
   5  15   5       26.11       23.64      5.05 o 
   6  15   5       16.13        9.86      6.90 o 
   7  15   5        3.58        5.52      8.10 o 
   1  16   5       14.52       13.28      3.59 o 
   2  16   5       44.16       49.64      4.22 o 
   3  16   5        1.48        4.03      4.42 o 
   4  16   5       16.88       13.13      5.02 o 
   5  16   5        0.46       11.51      8.17 o 
   6  16   5        4.95        4.34      7.83 o 
   7  16   5       10.87       20.50      7.74 o 
   0  17   5       18.93       17.09      5.88 o 
   1  17   5       36.23       40.21      4.32 o 
   2  17   5       16.67       22.52      4.39 o 
   3  17   5        7.46        4.07      4.10 o 
   4  17   5       36.42       34.26      4.80 o 
   5  17   5        3.15        5.89      5.58 o 
   6  17   5        2.55        8.57      6.39 o 
   1  18   5       10.66       14.49      4.19 o 
   2  18   5        4.45        3.35      4.33 o 
   3  18   5        3.82        3.59      4.39 o 
   4  18   5        4.50        5.66      5.10 o 
   5  18   5        3.68        7.66      5.70 o 
   0  19   5        5.85        9.46      6.43 o 
   1  19   5        2.19        1.84      5.22 o 
   2  19   5       25.84       30.62      4.69 o 
   3  19   5        3.16        0.73     10.73 o 
   1  20   5        0.19       -0.02      8.98 o 
   2  20   5        1.62        8.30      8.55 o 
   0   0   6      822.12      821.54      6.89 o 
   2   0   6     1056.99     1126.38      8.62 o 
   4   0   6     1389.37     1312.50     32.82 o 
   6   0   6       98.29      100.36      5.33 o 
   8   0   6        2.28        2.17      7.69 o 
  10   0   6       20.00       14.90      9.23 o 
   1   1   6      858.62      853.98     22.76 o 
   2   1   6      156.65      160.21      3.82 o 
   3   1   6      491.65      534.04      3.99 o 
   4   1   6      290.22      299.45      2.20 o 
   5   1   6       83.14       74.28      4.26 o 
   6   1   6      104.62      101.63      4.37 o 
   7   1   6      277.89      255.00      6.13 o 
   8   1   6       34.51       36.22      5.41 o 
   9   1   6       74.50       80.68      5.60 o 
  10   1   6        0.97       -1.21      9.06 o 
  11   1   6        8.08        9.28      6.90 o 
   0   2   6      595.76      652.36      4.47 o 
   1   2   6     1239.56     1352.66      7.67 o 
   2   2   6      247.69      259.74      4.37 o 
   3   2   6      286.97      313.23      2.98 o 
   4   2   6      361.00      350.04      2.73 o 
   5   2   6      597.14      606.06      6.42 o 
   6   2   6      135.59      139.98      4.42 o 
   7   2   6        4.26        9.86      5.05 o 
   8   2   6       48.25       40.03      5.65 o 
   9   2   6       31.76       32.20      5.98 o 
  10   2   6        0.95        0.70      6.27 o 
  11   2   6       10.99        8.19      6.42 o 
   1   3   6      134.53      135.31      1.25 o 
   2   3   6       89.03       80.41      2.41 o 
   3   3   6      881.20      919.34      7.28 o 
   4   3   6      105.60      108.50      2.35 o 
   5   3   6       38.70       41.55      2.67 o 
   6   3   6      792.40      814.29      6.26 o 
   7   3   6      152.85      152.54      5.41 o 
   8   3   6       74.91       70.83      5.54 o 
   9   3   6        2.11        2.80      5.56 o 
  10   3   6       10.40       13.76      5.78 o 
  11   3   6        3.50        3.37      5.96 o 
   0   4   6       86.41       89.42      2.94 o 
   1   4   6     1038.94     1107.08     21.26 o 
   2   4   6      418.39      452.84      3.19 o 
   3   4   6      234.39      249.16      4.95 o 
   4   4   6      246.98      223.24      3.13 o 
   5   4   6      275.99      265.57      3.48 o 
   6   4   6      529.79      521.71      6.86 o 
   7   4   6       54.02       54.40      4.35 o 
   8   4   6       27.54       26.70      5.79 o 
   9   4   6       11.80       13.25      5.69 o 
  10   4   6        6.60        3.78      7.32 o 
  11   4   6       21.84       29.17      8.34 o 
   1   5   6      214.15      218.52      2.94 o 
   2   5   6      222.65      224.54      3.32 o 
   3   5   6       95.17       90.90      1.94 o 
   4   5   6       59.65       66.25      2.32 o 
   5   5   6      124.03      117.74      3.18 o 
   6   5   6      294.10      289.31      4.56 o 
   7   5   6      144.88      145.75      3.96 o 
   8   5   6        9.85       10.15      3.98 o 
   9   5   6        4.66        3.44      7.72 o 
  10   5   6        2.32        3.71      9.09 o 
   0   6   6      394.80      414.70      3.77 o 
   1   6   6      187.98      187.99      4.76 o 
   2   6   6       19.99       21.82      1.76 o 
   3   6   6       78.92       86.99      4.22 o 
   4   6   6        6.34        5.29      2.73 o 
   5   6   6      322.35      314.61      4.03 o 
   6   6   6      342.31      317.60      4.10 o 
   7   6   6       35.82       35.95      4.36 o 
   8   6   6        4.39       10.34      6.82 o 
   9   6   6       36.81       36.92      5.64 o 
  10   6   6        4.18        7.51      8.10 o 
   1   7   6      229.05      221.69      7.07 o 
   2   7   6      173.80      169.64      2.13 o 
   3   7   6       83.70       75.43      2.41 o 
   4   7   6       89.80       91.71      3.04 o 
   5   7   6       60.73       61.70      3.28 o 
   6   7   6      171.22      191.48      3.85 o 
   7   7   6       42.96       44.32      4.31 o 
   8   7   6        7.68        8.30      5.31 o 
   9   7   6        2.71        7.64      5.26 o 
  10   7   6        9.99       16.60      5.97 o 
   0   8   6      469.98      459.14      5.74 o 
   1   8   6      142.00      124.07      2.68 o 
   2   8   6       65.02       61.30      1.94 o 
   3   8   6       73.88       75.98      2.46 o 
   4   8   6      146.11      134.80      5.12 o 
   5   8   6       31.75       32.59      3.26 o 
   6   8   6      246.79      234.68      4.53 o 
   7   8   6       11.82        8.07      3.91 o 
   8   8   6       15.99       15.19      5.17 o 
   9   8   6        0.61        5.07      4.94 o 
  10   8   6        2.29        1.62      5.44 o 
   1   9   6       96.06       89.74      3.80 o 
   2   9   6      133.23      120.50      2.31 o 
   3   9   6       70.91       69.19      2.41 o 
   4   9   6       50.35       49.23      2.50 o 
   5   9   6      375.88      365.74      4.35 o 
   6   9   6       86.01       83.87      3.65 o 
   7   9   6       10.64        8.20      3.97 o 
   8   9   6        6.49        5.84      4.84 o 
   9   9   6       10.77       13.31      9.43 o 
   0  10   6      304.48      297.56      9.88 o 
   1  10   6       53.54       57.00      3.85 o 
   2  10   6       12.56       12.99      3.19 o 
   3  10   6      264.09      256.32      4.29 o 
   4  10   6      111.29      110.46      3.49 o 
   5  10   6       69.57       63.66      4.93 o 
   6  10   6      128.54      131.07      5.30 o 
   7  10   6       32.45       27.95      8.44 o 
   8  10   6        8.80       11.01      8.87 o 
   9  10   6       20.90       30.89     10.07 o 
   1  11   6      204.88      212.38      3.90 o 
   2  11   6      344.19      333.84      3.79 o 
   3  11   6       54.80       54.84      3.70 o 
   4  11   6       79.45       75.54      3.63 o 
   5  11   6       30.56       22.67      5.15 o 
   6  11   6       22.64       27.30      4.81 o 
   7  11   6       18.53        9.49      8.25 o 
   8  11   6       25.63       30.61      9.45 o 
   9  11   6        8.70       13.03     10.00 o 
   0  12   6      201.27      189.58      5.62 o 
   1  12   6       94.79      100.76      3.64 o 
   2  12   6       26.96       26.18      2.98 o 
   3  12   6      188.10      180.90      4.33 o 
   4  12   6       21.39       16.39      3.49 o 
   5  12   6       30.24       31.49      5.07 o 
   6  12   6        0.23        9.49      6.31 o 
   8  12   6       15.82       20.95      9.79 o 
   1  13   6       55.20       56.06      3.19 o 
   2  13   6      161.10      170.56      3.51 o 
   3  13   6       83.58       80.58      3.78 o 
   4  13   6       62.44       58.22      5.50 o 
   5  13   6       50.23       52.34      5.16 o 
   6  13   6       18.57       23.13      5.04 o 
   7  13   6        2.55        0.93      8.13 o 
   8  13   6        7.79       17.23      7.66 o 
   0  14   6       33.88       32.61      4.27 o 
   1  14   6       77.40       74.56      3.23 o 
   2  14   6       59.94       64.24      4.50 o 
   3  14   6       42.36       39.41      3.02 o 
   4  14   6       21.13       29.45      4.88 o 
   5  14   6        1.16       -0.67      8.14 o 
   6  14   6       12.68       16.02      4.84 o 
   7  14   6       32.55       28.46      8.56 o 
   1  15   6        2.89        2.47      2.87 o 
   2  15   6       63.22       59.39      3.26 o 
   3  15   6        7.21        8.07      3.19 o 
   4  15   6       49.73       57.93      5.34 o 
   5  15   6       10.68        7.08      5.45 o 
   6  15   6       19.56       24.61      5.02 o 
   7  15   6        8.15        2.93      8.39 o 
   0  16   6       16.27       11.28      5.59 o 
   1  16   6       47.73       49.40      4.29 o 
   2  16   6        1.32        1.99      6.75 o 
   3  16   6       33.76       36.17      4.74 o 
   4  16   6       12.79        7.85      7.72 o 
   5  16   6        8.37       15.96      8.79 o 
   6  16   6       10.14       11.72      7.66 o 
   1  17   6        0.70       -0.90      5.88 o 
   2  17   6        0.56       -1.19      6.09 o 
   3  17   6        2.29        1.18      4.73 o 
   4  17   6        3.47        1.07      9.71 o 
   5  17   6       20.52       30.46      7.71 o 
   6  17   6        2.31        4.73      8.00 o 
   0  18   6       15.27        8.16      6.37 o 
   1  18   6        2.14        0.07      5.09 o 
   2  18   6        5.78        6.67      4.61 o 
   3  18   6        0.81        3.67      4.83 o 
   4  18   6       24.90       32.80      6.45 o 
   1  19   6        0.96       -0.37      6.78 o 
   2  19   6       13.12        7.35      7.34 o 
   2  20   6        6.91        4.06      6.39 o 
   2   0   7     3280.82     3495.89     14.23 o 
   4   0   7      626.12      644.14      5.85 o 
   6   0   7      241.88      249.66      5.64 o 
   8   0   7      128.33      121.47      8.00 o 
  10   0   7       16.27       18.60      9.21 o 
   0   1   7      126.89      128.57      4.27 o 
   1   1   7      471.71      485.79      4.96 o 
   2   1   7       80.35       91.16      3.82 o 
   3   1   7      271.94      272.43      3.90 o 
   4   1   7       27.62       24.92      1.58 o 
   5   1   7      367.23      336.21      8.35 o 
   6   1   7      113.00      115.43      3.80 o 
   7   1   7       58.82       56.78      5.16 o 
   8   1   7       57.46       55.52      5.97 o 
   9   1   7       12.31       12.52      5.21 o 
  10   1   7       13.75       13.60      6.25 o 
  11   1   7       27.32       38.11      7.00 o 
   1   2   7      980.29     1018.65      7.67 o 
   2   2   7      937.72     1027.91      4.37 o 
   3   2   7       32.68       39.93      2.66 o 
   4   2   7      129.19      121.48      5.93 o 
   5   2   7      104.17      104.23      2.16 o 
   6   2   7       43.33       38.28      4.03 o 
   7   2   7       79.89       79.99      4.46 o 
   8   2   7       34.06       29.50      5.62 o 
   9   2   7       30.86       33.00      5.52 o 
  10   2   7        4.42        3.27      6.10 o 
  11   2   7       15.36       13.97      6.51 o 
   0   3   7      234.17      243.09      3.99 o 
   1   3   7      568.63      617.22      4.21 o 
   2   3   7      136.13      132.29      2.41 o 
   3   3   7       19.71       21.84      2.52 o 
   4   3   7       54.37       54.47      2.87 o 
   5   3   7      106.62       99.40      2.63 o 
   6   3   7      110.83      114.26      4.47 o 
   7   3   7       94.52      103.27      5.70 o 
   8   3   7       75.99       67.03      5.62 o 
   9   3   7       22.93       16.99      5.44 o 
  10   3   7       29.63       35.26      6.10 o 
  11   3   7       22.00       19.24      6.11 o 
   1   4   7       85.70       73.21      2.82 o 
   2   4   7       21.75       20.83      1.89 o 
   3   4   7       55.20       54.92      2.58 o 
   4   4   7      274.01      262.48      3.65 o 
   5   4   7      543.39      514.42      4.30 o 
   6   4   7       29.72       22.20      4.01 o 
   7   4   7       26.27       24.07      4.18 o 
   8   4   7      132.10      137.54      6.15 o 
   9   4   7       99.19      100.26      5.93 o 
  10   4   7        0.44        2.06      7.34 o 
   0   5   7      374.98      396.96      7.63 o 
   1   5   7       52.08       50.12      2.90 o 
   2   5   7      225.92      233.18      3.65 o 
   3   5   7       72.86       75.65      2.47 o 
   4   5   7       75.78       76.74      2.97 o 
   5   5   7      198.09      191.17      3.60 o 
   6   5   7      179.72      166.60      6.95 o 
   7   5   7       99.04       89.83      4.63 o 
   8   5   7       22.46       15.28      4.88 o 
   9   5   7       25.48       28.16      5.32 o 
  10   5   7       14.01       18.28      9.71 o 
   1   6   7      184.08      194.27      4.16 o 
   2   6   7      213.52      230.96     10.77 o 
   3   6   7      108.08      116.86      7.71 o 
   4   6   7      367.14      344.98      5.46 o 
   5   6   7      396.39      382.84      7.76 o 
   6   6   7       24.89       20.19      3.00 o 
   7   6   7       35.56       34.51      5.66 o 
   8   6   7       26.43       21.34      7.21 o 
   9   6   7        2.95        5.01      7.88 o 
  10   6   7        4.58        9.38      8.33 o 
   0   7   7      598.65      575.43     11.60 o 
   1   7   7       73.93       72.34      3.62 o 
   2   7   7       56.07       60.55      7.51 o 
   3   7   7       95.08       94.69      4.96 o 
   4   7   7      247.27      242.84      3.53 o 
   5   7   7      115.67      113.19      4.53 o 
   6   7   7       50.44       47.76      3.33 o 
   7   7   7       68.23       70.05      4.41 o 
   8   7   7       23.20       27.08      4.98 o 
   9   7   7       31.47       37.25      9.82 o 
  10   7   7        8.12       11.14      9.63 o 
   1   8   7       29.04       25.07      4.51 o 
   2   8   7       50.49       65.59      7.58 o 
   3   8   7      106.87      104.68      2.89 o 
   4   8   7      358.12      342.40      3.98 o 
   5   8   7      133.55      136.64      3.61 o 
   6   8   7       13.08       12.31      3.17 o 
   7   8   7       33.69       32.12      3.98 o 
   8   8   7       12.44       12.44      8.48 o 
  10   8   7       12.52        8.95      8.65 o 
   0   9   7       46.45       36.51      7.76 o 
   1   9   7       28.17       26.41      9.78 o 
   2   9   7      178.45      176.62      7.10 o 
   3   9   7      375.96      380.40      6.50 o 
   4   9   7      141.76      149.08     10.95 o 
   5   9   7       52.60       49.60      5.03 o 
   6   9   7       12.03        7.78      4.35 o 
   7   9   7       27.97       22.46      7.40 o 
   8   9   7        3.17        6.06      9.38 o 
   9   9   7       21.76       30.29      9.74 o 
   1  10   7      354.91      353.66      6.69 o 
   2  10   7       45.40       51.16      4.35 o 
   3  10   7       53.65       49.11      3.66 o 
   4  10   7       46.53       44.45      4.89 o 
   5  10   7      100.98      103.33      5.17 o 
   6  10   7        1.80        5.45      4.78 o 
   7  10   7        5.12        4.56      7.57 o 
   9  10   7        2.04        6.00      9.99 o 
   0  11   7      203.66      195.65      5.71 o 
   1  11   7       44.91       49.75      4.25 o 
   2  11   7       26.37       22.71      3.71 o 
   3  11   7        4.62        4.06      3.49 o 
   4  11   7      169.17      172.42     12.39 o 
   5  11   7      222.29      229.76      6.22 o 
   6  11   7       35.74       37.40      4.97 o 
   7  11   7       10.10        7.17      8.44 o 
   8  11   7        4.33        4.74      6.25 o 
   1  12   7      139.07      135.03      3.66 o 
   2  12   7       64.34       61.90      3.54 o 
   3  12   7       44.34       46.04      3.43 o 
   4  12   7       30.39       40.85      5.56 o 
   5  12   7       45.58       47.30      5.01 o 
   6  12   7       65.04       65.49      5.43 o 
   7  12   7       27.95       20.05      7.38 o 
   8  12   7       20.95       29.45      9.66 o 
   0  13   7      184.77      180.65      5.75 o 
   1  13   7        7.11        7.44      3.50 o 
   2  13   7       57.69       52.64      3.63 o 
   3  13   7       35.37       39.51      3.46 o 
   4  13   7       66.41       62.51      5.47 o 
   5  13   7       83.02       81.97      5.20 o 
   6  13   7       15.80       25.88      4.91 o 
   8  13   7       25.30       23.17      8.98 o 
   1  14   7        9.89       11.73      3.04 o 
   2  14   7       27.81       29.50      3.42 o 
   3  14   7       13.13       13.21      3.43 o 
   4  14   7       20.82       22.84      4.44 o 
   5  14   7        6.28        8.50      5.01 o 
   6  14   7        8.64       10.81      4.98 o 
   7  14   7       18.24       15.35      8.33 o 
   0  15   7       42.01       46.70      4.13 o 
   1  15   7        3.77        4.96      3.76 o 
   2  15   7       33.91       31.62      3.38 o 
   3  15   7       17.28       15.38      3.62 o 
   4  15   7      143.59      148.66      4.94 o 
   5  15   7        6.21        5.19      5.51 o 
   6  15   7       14.65       15.27      4.98 o 
   1  16   7       36.80       39.09      4.33 o 
   2  16   7        9.85       12.12      4.63 o 
   3  16   7        4.55        4.16      9.69 o 
   4  16   7        8.15        4.31      7.74 o 
   6  16   7        3.37        4.39      7.23 o 
   0  17   7       10.40       11.60      5.02 o 
   1  17   7       20.62       18.90      4.13 o 
   2  17   7       26.27       27.90      4.18 o 
   3  17   7       26.54       36.45     10.36 o 
   4  17   7        6.22       -0.45      9.86 o 
   5  17   7        3.79       10.10      8.27 o 
   6  17   7        6.48       13.17      7.63 o 
   1  18   7        7.27        5.94      4.22 o 
   2  18   7        0.31       -0.50      9.89 o 
   3  18   7        7.88        7.20      8.30 o 
   2  19   7        2.97        2.98      6.76 o 
   0   0   8     1254.83     1388.34     10.17 o 
   2   0   8       23.40       28.65      5.88 o 
   4   0   8      818.41      820.40      7.40 o 
   6   0   8      259.13      252.85      7.88 o 
   8   0   8       70.45       66.90      7.80 o 
  10   0   8       45.03       57.80      9.46 o 
   1   1   8      174.28      167.78      4.35 o 
   2   1   8      195.01      224.41      4.49 o 
   3   1   8      612.39      619.69      5.76 o 
   4   1   8        8.73       11.42      3.22 o 
   5   1   8      133.15      128.83      3.73 o 
   6   1   8      141.22      137.52      3.91 o 
   7   1   8      279.04      282.42      5.29 o 
   8   1   8       37.08       40.72      5.73 o 
   9   1   8        1.34        3.89      5.02 o 
  10   1   8       15.25       13.21      5.95 o 
  11   1   8       47.74       52.28      6.41 o 
   0   2   8      578.43      590.99      5.49 o 
   1   2   8      357.21      378.29      7.17 o 
   2   2   8       77.65       75.38      4.07 o 
   3   2   8       23.84       25.66      2.75 o 
   4   2   8       37.09       35.64      3.25 o 
   5   2   8       41.40       42.12      2.16 o 
   6   2   8      198.12      192.33      3.91 o 
   7   2   8       31.31       22.12      4.30 o 
   8   2   8        1.76        3.19      5.12 o 
   9   2   8        9.51       10.85      5.34 o 
  10   2   8        6.55        5.50      6.29 o 
  11   2   8        2.04       -0.40      9.71 o 
   1   3   8      753.59      825.55      6.75 o 
   2   3   8       15.52       13.56      2.12 o 
   3   3   8      119.12      126.18      2.91 o 
   4   3   8      110.19       97.86      3.76 o 
   5   3   8       27.93       30.62      2.49 o 
   6   3   8      168.41      156.66      4.53 o 
   7   3   8      153.99      156.67      5.55 o 
   8   3   8       42.40       42.52      5.22 o 
   9   3   8        7.85       10.05      5.28 o 
  10   3   8        6.41        6.66      5.20 o 
  11   3   8       14.03       23.00      8.92 o 
   0   4   8      431.01      464.58      8.49 o 
   1   4   8      591.19      605.43      4.42 o 
   2   4   8       38.48       31.97      2.57 o 
   3   4   8      323.97      327.23      3.41 o 
   4   4   8       39.43       36.59      3.06 o 
   5   4   8      269.29      267.23      3.29 o 
   6   4   8       79.28       81.68      4.21 o 
   7   4   8       40.86       33.65      4.12 o 
   8   4   8       82.89       72.89      5.76 o 
   9   4   8        7.30        5.33      5.32 o 
  10   4   8        5.42        1.81      6.05 o 
  11   4   8       11.17       11.60      7.69 o 
   1   5   8      154.19      157.62      2.69 o 
   2   5   8       73.51       79.57      1.91 o 
   3   5   8      199.81      200.63      2.95 o 
   4   5   8      328.60      311.21      3.86 o 
   5   5   8      284.03      279.14      3.90 o 
   6   5   8       49.46       48.10      4.89 o 
   7   5   8       27.47       24.00      4.30 o 
   8   5   8       13.03       14.33      4.28 o 
   9   5   8        7.18        3.92      5.22 o 
   0   6   8       13.53       26.42      4.99 o 
   1   6   8       16.10       22.53      3.48 o 
   2   6   8      268.06      267.87     14.60 o 
   3   6   8       36.01       34.10      3.57 o 
   4   6   8      440.38      442.56     10.46 o 
   5   6   8       35.31       40.32      3.11 o 
   6   6   8       63.89       65.37      4.66 o 
   7   6   8      158.82      148.48      6.96 o 
   8   6   8       13.94       13.57      5.94 o 
  10   6   8        1.02        3.10      7.72 o 
   1   7   8       18.36       21.10      1.79 o 
   2   7   8      135.53      132.28      3.31 o 
   3   7   8      486.82      475.10     10.57 o 
   4   7   8      106.64      111.97      8.52 o 
   5   7   8       19.63       23.61      4.44 o 
   6   7   8       37.29       30.96      8.48 o 
   7   7   8       35.42       40.62      6.10 o 
   8   7   8       11.75       19.61      6.05 o 
   9   7   8        3.30       -1.32      9.63 o 
  10   7   8        8.27        4.82     10.33 o 
   0   8   8      533.35      539.83     10.43 o 
   1   8   8      115.00      110.99     12.23 o 
   2   8   8       92.13       92.68      8.66 o 
   3   8   8       46.20       36.87      7.94 o 
   4   8   8      134.61      128.47      5.32 o 
   5   8   8       64.16       58.46      4.85 o 
   6   8   8       69.15       61.33      8.24 o 
   7   8   8        2.46        1.07      8.59 o 
   8   8   8        7.24        6.12      5.69 o 
   9   8   8        3.51       -0.43      8.34 o 
   1   9   8       53.99       56.13      9.47 o 
   2   9   8      358.93      346.60      6.73 o 
   3   9   8       30.87       37.46      8.11 o 
   4   9   8       11.59       11.27      4.76 o 
   5   9   8       42.99       44.20      4.86 o 
   6   9   8       19.12       25.06      7.91 o 
   7   9   8       27.80       28.92      8.02 o 
   8   9   8        4.89        4.86      6.45 o 
   9   9   8        4.88        2.76      8.31 o 
   0  10   8      216.09      198.39      9.42 o 
   1  10   8       28.20       18.41      5.95 o 
   2  10   8       43.27       50.12      5.70 o 
   3  10   8      130.55      133.84      7.83 o 
   4  10   8       77.75       80.76      5.54 o 
   5  10   8       30.46       28.69      4.78 o 
   6  10   8       45.80       43.59      5.03 o 
   7  10   8       12.38       11.79      8.37 o 
   8  10   8       11.81       16.15      6.59 o 
   9  10   8       21.94       25.45      9.17 o 
   1  11   8       17.89       23.19      5.62 o 
   2  11   8       40.60       43.85      6.94 o 
   3  11   8        1.73        3.95      4.19 o 
   4  11   8       59.24       53.17      5.33 o 
   5  11   8       46.70       44.44      5.30 o 
   6  11   8       47.40       45.42      5.22 o 
   7  11   8        0.72       -0.31      8.59 o 
   8  11   8        9.16        8.18      5.97 o 
   0  12   8      403.63      401.14      9.79 o 
   1  12   8       35.77       39.84     10.92 o 
   2  12   8       49.24       50.27      5.32 o 
   3  12   8       54.66       54.93      4.60 o 
   4  12   8       29.46       23.69      5.20 o 
   5  12   8       11.94        8.06      5.44 o 
   6  12   8       19.51       15.25      5.26 o 
   7  12   8       28.79       33.24      7.55 o 
   8  12   8       10.25       15.07      5.81 o 
   1  13   8      111.69      103.29      5.50 o 
   2  13   8       30.05       28.40      3.71 o 
   3  13   8       13.40       13.26      3.51 o 
   4  13   8       13.35       12.53      4.92 o 
   5  13   8       58.64       47.67      5.24 o 
   6  13   8       11.19       10.26      4.96 o 
   7  13   8       16.52       19.23      8.89 o 
   8  13   8        8.54       15.21      8.25 o 
   0  14   8       17.53        4.42      7.06 o 
   1  14   8        5.42        7.77      5.02 o 
   2  14   8       10.95       12.19      3.40 o 
   3  14   8       58.86       60.07      4.75 o 
   4  14   8       17.40       27.41      4.38 o 
   5  14   8       53.75       68.39      5.64 o 
   6  14   8       11.13        8.38      5.06 o 
   7  14   8       28.87       33.55      9.07 o 
   1  15   8       50.60       52.97      3.82 o 
   2  15   8       12.00        9.85      3.88 o 
   3  15   8       15.02       18.38      4.58 o 
   4  15   8       21.06       25.01      4.91 o 
   5  15   8       11.50       11.69      4.75 o 
   6  15   8        2.98        5.70      5.23 o 
   7  15   8        7.34        7.30      8.73 o 
   0  16   8       20.12       15.25      4.52 o 
   1  16   8       29.18       28.48      3.70 o 
   2  16   8        3.38        2.90      5.56 o 
   3  16   8        9.74        7.76      4.65 o 
   4  16   8       12.85       17.50      5.29 o 
   5  16   8        9.81       11.53      5.38 o 
   6  16   8        1.84       11.48      8.58 o 
   1  17   8        2.02        5.15      4.94 o 
   2  17   8        4.66        4.16      5.82 o 
   5  17   8        9.32        9.74      9.85 o 
   0  18   8       13.27       12.47     10.59 o 
   1  18   8        9.19       12.66      4.92 o 
   1  19   8        5.48        0.59      8.36 o 
   2   0   9      271.35      292.37      7.57 o 
   4   0   9      504.44      531.63      5.90 o 
   6   0   9      149.20      146.41      5.65 o 
   8   0   9       35.07       23.87      6.81 o 
  10   0   9        6.00        4.02      7.58 o 
   0   1   9       12.82       11.95      4.41 o 
   1   1   9      454.93      452.58      3.96 o 
   2   1   9       45.34       47.56      4.41 o 
   3   1   9      244.98      259.17      5.20 o 
   4   1   9       54.49       53.22      3.47 o 
   5   1   9      100.01       95.83      3.53 o 
   6   1   9       23.74       18.77      3.53 o 
   7   1   9      278.12      291.61      5.23 o 
   8   1   9        1.87       -0.02      7.91 o 
   9   1   9        3.62       11.19      5.16 o 
  10   1   9       20.68       17.18      5.66 o 
  11   1   9        6.21        1.77      9.09 o 
   1   2   9      335.21      347.93      3.72 o 
   2   2   9       45.85       51.82      4.10 o 
   3   2   9       28.59       30.81      2.98 o 
   4   2   9        9.49        9.66      3.32 o 
   5   2   9       38.15       39.51      3.69 o 
   6   2   9       11.97       16.60      3.24 o 
   7   2   9        1.70        5.12      4.98 o 
   8   2   9       69.16       67.98      5.59 o 
   9   2   9       44.97       37.04      5.95 o 
  10   2   9       32.45       36.79      5.86 o 
  11   2   9       32.26       43.41      8.62 o 
   0   3   9      383.37      412.08      5.60 o 
   1   3   9        8.32       14.63      3.02 o 
   2   3   9       89.61       95.47      4.07 o 
   3   3   9       13.57       15.25      2.66 o 
   4   3   9       44.98       47.46      3.25 o 
   5   3   9      189.16      189.82      4.17 o 
   6   3   9       20.62       19.83      3.26 o 
   7   3   9       56.16       57.30      4.28 o 
   8   3   9       57.68       50.05      4.54 o 
   9   3   9        9.62       10.18      5.55 o 
  10   3   9       23.87       22.11      6.14 o 
  11   3   9        0.02        5.04      8.25 o 
   1   4   9      310.87      301.54      3.42 o 
   2   4   9      128.73      123.87      2.41 o 
   3   4   9        0.77        0.54      3.86 o 
   4   4   9       82.03       77.56      3.23 o 
   5   4   9       25.76       22.22      3.39 o 
   6   4   9      120.81      124.71      4.41 o 
   7   4   9       11.13        9.32      4.01 o 
   8   4   9       38.66       36.72      4.85 o 
   9   4   9        9.12        5.17      5.49 o 
  10   4   9       37.17       39.54      5.94 o 
  11   4   9       24.70       34.15      9.26 o 
   0   5   9      120.78      123.81      5.30 o 
   1   5   9       27.21       27.87      2.55 o 
   2   5   9       63.27       59.55      2.68 o 
   3   5   9        8.31        9.50      2.37 o 
   4   5   9      191.83      184.94      3.52 o 
   5   5   9      296.16      285.46      3.86 o 
   6   5   9       38.78       39.67      4.63 o 
   7   5   9       28.25       27.24      3.91 o 
   8   5   9       11.81       11.38      4.34 o 
   9   5   9       14.16       14.72      5.54 o 
  10   5   9       32.63       37.98      8.95 o 
   1   6   9      194.35      199.06      3.22 o 
   2   6   9      157.87      144.75      6.06 o 
   3   6   9       96.09       85.35      3.99 o 
   4   6   9       84.85       77.28      4.38 o 
   5   6   9       44.84       46.81      3.17 o 
   6   6   9       74.15       68.33      4.52 o 
   7   6   9       24.48       20.14      4.07 o 
   8   6   9        9.59        2.45      5.82 o 
   9   6   9       25.46       36.24      9.88 o 
  10   6   9       33.29       32.96     10.36 o 
   0   7   9       35.13       32.13      3.90 o 
   1   7   9      192.62      189.12      5.03 o 
   2   7   9      401.38      387.90     14.55 o 
   3   7   9      199.94      180.50     13.36 o 
   4   7   9      104.51       80.83      8.53 o 
   5   7   9      264.65      249.26      7.67 o 
   6   7   9       92.47       86.88      8.17 o 
   7   7   9        8.94        9.66      5.60 o 
   8   7   9       19.24       19.00      6.38 o 
   9   7   9        6.41       11.15      7.57 o 
   1   8   9      209.38      189.93      6.53 o 
   2   8   9      268.90      288.49      6.51 o 
   3   8   9      187.65      171.67      8.61 o 
   4   8   9       35.47       33.14      8.45 o 
   5   8   9      243.65      232.02      5.50 o 
   6   8   9       22.56       18.32      8.33 o 
   7   8   9        6.63        2.61      8.76 o 
   8   8   9       16.93       17.48      6.21 o 
   9   8   9       13.27       17.93     10.14 o 
   0   9   9      374.93      379.41     10.76 o 
   1   9   9       85.77       80.35      9.62 o 
   2   9   9      373.73      375.75      7.06 o 
   3   9   9      274.26      262.43      9.70 o 
   4   9   9       52.69       51.59      7.65 o 
   5   9   9        6.95       10.63      5.55 o 
   6   9   9       72.75       74.74      8.69 o 
   7   9   9        3.92        0.37      8.86 o 
   8   9   9       15.19       21.57      7.54 o 
   9   9   9        0.59       -0.31      9.43 o 
   1  10   9      311.27      294.33      9.89 o 
   2  10   9       41.23       43.48      5.80 o 
   3  10   9       11.39       13.88      7.18 o 
   4  10   9      201.39      189.75      7.69 o 
   5  10   9       46.70       44.62      5.27 o 
   6  10   9        1.10       -0.79      7.12 o 
   7  10   9        9.95       11.27      8.56 o 
   8  10   9        6.29        9.43      5.45 o 
   0  11   9       38.81       23.98      8.90 o 
   1  11   9       71.29       72.86      6.25 o 
   2  11   9       43.99       45.75      5.45 o 
   3  11   9       87.34       90.61      4.51 o 
   4  11   9        7.99        5.52      5.27 o 
   5  11   9       20.81       21.04      5.06 o 
   6  11   9        8.33        1.71      7.94 o 
   7  11   9       19.74       21.36      7.40 o 
   8  11   9       27.47       41.17      6.69 o 
   1  12   9       43.07       35.96      5.84 o 
   2  12   9       69.70       71.62      5.53 o 
   3  12   9       35.38       44.22      5.13 o 
   4  12   9       17.38       10.56      5.87 o 
   5  12   9       21.11       26.88      6.16 o 
   6  12   9        0.60        0.78      7.57 o 
   0  13   9        9.40       -0.84      7.63 o 
   1  13   9       65.73       63.98      6.03 o 
   2  13   9       17.98       18.12      6.13 o 
   3  13   9       31.15       27.83      4.76 o 
   4  13   9       29.08       29.20      4.63 o 
   5  13   9        3.43        3.42      5.22 o 
   6  13   9        1.95        6.22      8.61 o 
   7  13   9        3.78        4.67      7.40 o 
   1  14   9        2.31        3.85      7.97 o 
   2  14   9        6.57        9.05      4.58 o 
   3  14   9       17.15       14.19      4.61 o 
   4  14   9       13.00       17.00      4.53 o 
   5  14   9       28.11       36.10      5.95 o 
   6  14   9       13.20       16.97      8.70 o 
   7  14   9        2.42        1.95      8.20 o 
   0  15   9        2.88        9.32      7.03 o 
   1  15   9        5.43        6.32      4.62 o 
   2  15   9        2.17        5.94      4.73 o 
   3  15   9        7.93        8.95      4.41 o 
   4  15   9       62.88       69.84      4.79 o 
   5  15   9        6.62        9.49      4.77 o 
   6  15   9       11.92       14.89      8.82 o 
   1  16   9       12.25       13.01      6.16 o 
   2  16   9        9.01       11.14      5.70 o 
   3  16   9       10.12       14.30      4.81 o 
   4  16   9       10.22       14.94      5.14 o 
   5  16   9        5.74        7.39      5.01 o 
   6  16   9        1.34       -0.45      8.50 o 
   0  17   9        8.66       23.51     10.42 o 
   1  17   9        2.43       13.92      6.42 o 
   2  17   9        9.99       13.06      9.12 o 
   3  17   9        4.89        3.40      8.03 o 
   4  17   9       14.11       10.87      9.82 o 
   0   0  10       79.30       81.67      7.59 o 
   2   0  10       12.76       15.26      6.45 o 
   4   0  10      506.83      549.68     18.09 o 
   6   0  10      265.98      256.29      6.94 o 
   8   0  10       42.16       32.76      7.68 o 
  10   0  10       96.39      111.40      9.74 o 
   1   1  10      108.57      107.72      7.76 o 
   2   1  10        3.11        5.11      4.33 o 
   3   1  10      180.59      170.33      6.78 o 
   4   1  10       26.46       26.49      5.09 o 
   5   1  10       12.86       12.97      3.03 o 
   6   1  10       93.28       93.61      3.60 o 
   7   1  10      110.79      108.19      3.97 o 
   8   1  10        6.03        4.26      4.76 o 
   9   1  10       58.75       67.01      6.21 o 
  10   1  10        4.58        4.77      6.28 o 
   0   2  10       85.59       84.95      7.27 o 
   1   2  10        5.15       18.63      4.20 o 
   2   2  10       45.19       39.82      4.41 o 
   3   2  10      340.86      329.37      4.91 o 
   4   2  10      231.39      238.86      4.82 o 
   5   2  10       16.48       18.88      3.25 o 
   6   2  10      112.10      101.22      3.68 o 
   7   2  10       11.66       11.38      3.90 o 
   8   2  10       57.72       56.97      4.46 o 
   9   2  10        1.14        1.60      5.21 o 
  10   2  10       32.54       37.54      5.99 o 
  11   2  10        6.53        6.82      8.72 o 
   1   3  10       31.28       35.09      3.47 o 
   2   3  10       71.94       72.46      2.68 o 
   3   3  10      136.70      136.37      3.28 o 
   4   3  10       39.61       41.01      3.27 o 
   5   3  10       10.96       16.00      3.52 o 
   6   3  10       13.13       11.50      3.29 o 
   7   3  10       28.72       31.08      4.29 o 
   8   3  10        3.32        8.87      4.39 o 
   9   3  10       33.87       30.59      5.62 o 
  10   3  10        9.49       11.03      5.96 o 
  11   3  10       15.16       20.61      8.44 o 
   0   4  10      702.27      729.38      6.75 o 
   1   4  10       66.99       59.73      3.60 o 
   2   4  10       80.85       75.34      2.40 o 
   3   4  10      325.82      312.98      3.60 o 
   4   4  10      103.38      101.17      3.39 o 
   5   4  10      119.24      113.67      3.76 o 
   6   4  10       32.00       33.62      3.83 o 
   7   4  10       16.86       13.13      4.19 o 
   8   4  10       14.59       11.30      3.90 o 
   9   4  10        3.51        2.01      5.13 o 
  10   4  10        1.30        3.01      8.23 o 
   1   5  10      399.56      392.29      3.83 o 
   2   5  10      184.87      194.02      9.00 o 
   3   5  10      274.14      262.99     13.63 o 
   4   5  10      105.80      103.67      4.41 o 
   5   5  10        7.04        3.28      3.18 o 
   6   5  10       18.51       19.90      4.40 o 
   7   5  10        5.94        8.14      4.30 o 
   8   5  10        8.90       13.95      5.53 o 
   9   5  10        8.32       -1.05      7.57 o 
  10   5  10        4.71        7.79      9.91 o 
   0   6  10      477.27      471.78      5.36 o 
   1   6  10       47.67       46.28      5.00 o 
   2   6  10      347.71      322.55      8.47 o 
   3   6  10      113.31      113.85      4.18 o 
   4   6  10       52.92       44.63      4.28 o 
   5   6  10       43.23       46.48      8.51 o 
   6   6  10       11.93        7.46      7.60 o 
   7   6  10        2.00        2.86      5.84 o 
   8   6  10        4.66       -0.62      9.46 o 
   1   7  10        8.45       10.18      7.79 o 
   2   7  10      189.56      202.17      7.46 o 
   3   7  10       81.67       71.94      3.84 o 
   4   7  10       85.59       92.54      8.86 o 
   5   7  10       10.79       12.84      7.34 o 
   6   7  10       19.88       24.21      8.72 o 
   7   7  10        1.05        0.42      8.10 o 
   8   7  10       16.87       14.79      6.51 o 
   9   7  10       13.28       17.49     10.07 o 
   0   8  10      132.23      109.64      9.59 o 
   1   8  10       49.81       53.72     14.99 o 
   2   8  10      349.89      344.04      6.99 o 
   3   8  10      173.80      185.90      9.39 o 
   4   8  10       89.84       90.18      9.29 o 
   5   8  10       12.22       11.67      4.41 o 
   6   8  10       12.36       11.12      8.65 o 
   7   8  10       22.06       18.97      8.73 o 
   8   8  10        2.90        1.78      5.89 o 
   9   8  10       21.69       29.82      8.20 o 
   1   9  10       72.68       66.54      6.21 o 
   2   9  10       83.04       97.73      6.72 o 
   3   9  10       82.17       65.55      8.52 o 
   4   9  10       41.58       35.04      8.69 o 
   5   9  10        2.01        2.00      4.67 o 
   7   9  10        2.72       -0.36      8.50 o 
   8   9  10       26.82       36.24      6.88 o 
   0  10  10        6.76        3.83      9.38 o 
   1  10  10        1.62        1.77      9.20 o 
   2  10  10       82.57       97.29     10.02 o 
   3  10  10       15.51       23.38      9.79 o 
   4  10  10        9.32       12.82      5.15 o 
   5  10  10        0.29        3.62      5.25 o 
   6  10  10       12.20       13.35      8.56 o 
   7  10  10       16.65       27.75      9.12 o 
   8  10  10        3.66        4.06      6.69 o 
   1  11  10       36.03       30.59      6.41 o 
   2  11  10       29.94       33.69      6.28 o 
   3  11  10       41.69       46.24      6.17 o 
   4  11  10        1.07        1.49      7.24 o 
   5  11  10        6.43        8.77      4.76 o 
   6  11  10       51.88       54.70      7.48 o 
   7  11  10       11.51       13.94      9.27 o 
   8  11  10        4.86        7.88      7.57 o 
   0  12  10      145.43      130.57      9.96 o 
   1  12  10       13.50       15.46      5.86 o 
   2  12  10       41.93       40.33      6.15 o 
   3  12  10       41.39       38.94      4.82 o 
   4  12  10        2.21        4.39      5.51 o 
   5  12  10        5.34        6.38      5.47 o 
   6  12  10       27.96       27.23      9.03 o 
   7  12  10        2.16        7.68      7.94 o 
   1  13  10       59.37       54.71      6.24 o 
   2  13  10       38.06       41.12      5.91 o 
   3  13  10       10.76       10.34      4.49 o 
   4  13  10       17.44       20.82      5.75 o 
   5  13  10       15.12       24.05      5.83 o 
   6  13  10       23.04       25.81      8.62 o 
   7  13  10       10.89       17.48      9.20 o 
   0  14  10       53.62       39.44      8.42 o 
   1  14  10        5.83        4.76      6.02 o 
   2  14  10       14.68       21.64      5.13 o 
   3  14  10        3.70        2.52      6.25 o 
   4  14  10        6.00       13.90      4.98 o 
   5  14  10        5.33       11.99      5.08 o 
   6  14  10       12.48       19.11      7.86 o 
   1  15  10       18.92       14.08      5.90 o 
   2  15  10       12.16        8.47      4.66 o 
   3  15  10       20.68       19.83      5.01 o 
   4  15  10        0.12        5.67      4.64 o 
   5  15  10        9.60       17.69      5.19 o 
   6  15  10       10.88       14.75      6.16 o 
   0  16  10       18.47       33.08      8.47 o 
   1  16  10       28.16       26.76      5.12 o 
   2  16  10       27.03       27.92      5.16 o 
   3  16  10        8.20        6.47      5.33 o 
   4  16  10       10.37       15.52      4.90 o 
   5  16  10        1.46        1.13      4.49 o 
   1  17  10        0.21        0.17      6.07 o 
   2  17  10        0.98       -1.19      6.05 o 
   2   0  11       98.66       82.40      7.07 o 
   4   0  11      189.79      188.70      7.93 o 
   6   0  11       87.39       85.21      8.51 o 
   8   0  11       45.04       39.70      7.07 o 
  10   0  11       33.04       29.19      7.21 o 
   0   1  11      249.52      253.22      7.81 o 
   1   1  11      155.47      151.11      3.90 o 
   2   1  11      353.47      344.89      5.97 o 
   3   1  11      135.30      125.19      5.48 o 
   4   1  11       55.10       57.69      3.70 o 
   5   1  11        5.20        9.22      3.24 o 
   6   1  11       23.59       22.07      3.49 o 
   7   1  11       38.02       39.46      3.63 o 
   8   1  11        3.96        2.88      4.42 o 
   9   1  11       10.77        0.49      5.30 o 
  10   1  11        2.34        5.93      5.33 o 
   1   2  11       33.83       39.16      3.50 o 
   2   2  11      234.81      211.63      5.37 o 
   3   2  11      272.14      259.63      4.10 o 
   4   2  11       66.13       62.78      3.56 o 
   5   2  11      122.70      118.12      3.99 o 
   6   2  11       26.80       30.42      3.39 o 
   7   2  11       26.11       25.57      3.70 o 
   8   2  11       49.64       57.75      4.57 o 
   9   2  11       14.17       13.46      5.74 o 
  10   2  11       11.55        9.89      5.85 o 
   0   3  11     1284.18     1311.74     13.29 o 
   1   3  11       67.86       67.88      3.62 o 
   2   3  11      174.20      161.78      5.86 o 
   3   3  11       37.55       30.91      3.06 o 
   4   3  11       46.26       44.04      3.26 o 
   5   3  11       81.18       73.66      3.77 o 
   6   3  11        8.87        7.92      3.22 o 
   7   3  11       10.36       10.21      3.75 o 
   8   3  11       14.08       15.15      4.33 o 
   9   3  11        8.29       12.74      5.53 o 
   1   4  11       55.22       49.66      3.38 o 
   2   4  11       59.56       64.75      3.38 o 
   3   4  11       21.06       17.59      4.23 o 
   4   4  11       52.48       46.05      4.90 o 
   5   4  11       41.99       43.45      5.05 o 
   6   4  11        9.90       12.99      4.00 o 
   7   4  11       15.45       17.58      5.54 o 
   8   4  11       57.21       64.81      6.59 o 
   9   4  11       11.68       21.17      9.35 o 
   0   5  11      131.91      135.31      9.10 o 
   1   5  11      266.86      251.37      5.16 o 
   2   5  11      306.16      300.50      3.84 o 
   3   5  11        7.87       10.60      4.15 o 
   4   5  11      198.34      177.41      5.08 o 
   5   5  11       57.06       57.38      4.78 o 
   6   5  11       17.67       20.30      8.39 o 
   7   5  11       22.26       20.91      5.87 o 
   8   5  11       13.80       14.56      6.09 o 
   9   5  11       14.20       14.81      9.51 o 
   1   6  11      225.52      216.74      3.48 o 
   2   6  11       66.57       66.10      2.91 o 
   3   6  11       68.17       65.82      4.34 o 
   4   6  11       93.89       86.28      4.69 o 
   5   6  11       62.38       68.28      8.93 o 
   6   6  11       58.17       60.57      8.59 o 
   7   6  11        7.07        8.75      6.07 o 
   8   6  11       28.52       30.85      6.55 o 
   9   6  11       33.13       38.87      6.92 o 
   0   7  11       21.73       19.87      9.13 o 
   1   7  11       60.34       49.78      6.25 o 
   2   7  11      202.07      201.65      7.18 o 
   3   7  11       45.93       50.55      8.95 o 
   4   7  11       14.69       18.25      8.98 o 
   5   7  11       38.36       32.34      8.20 o 
   6   7  11        3.88        8.14      8.93 o 
   7   7  11       31.66       35.16      6.51 o 
   8   7  11        8.21       11.04      5.72 o 
   9   7  11       33.09       30.88      9.18 o 
   1   8  11      162.50      156.21      6.58 o 
   2   8  11       19.78       27.31      5.85 o 
   3   8  11      210.82      185.30      6.38 o 
   4   8  11       66.31       47.01      8.95 o 
   5   8  11        9.41       13.88      8.00 o 
   6   8  11        5.26        6.25      8.70 o 
   7   8  11        5.76        7.57      8.14 o 
   8   8  11        4.18        7.99      9.71 o 
   0   9  11       16.08        3.85      8.17 o 
   1   9  11      226.57      217.20      9.22 o 
   2   9  11      208.55      207.13      7.22 o 
   3   9  11       13.13       13.36      6.22 o 
   4   9  11       42.40       50.48      7.72 o 
   5   9  11        7.22       22.84      8.78 o 
   6   9  11        6.63        6.42      8.90 o 
   7   9  11        3.23        3.75      8.03 o 
   8   9  11        7.15        6.40      7.11 o 
   1  10  11       73.31       65.59      6.19 o 
   2  10  11       20.36       26.79      6.03 o 
   3  10  11        0.64        6.89      7.48 o 
   4  10  11       19.75       13.27      5.69 o 
   5  10  11        3.40       12.33      8.25 o 
   6  10  11        3.95        7.79      8.78 o 
   7  10  11        2.92        4.31      8.98 o 
   0  11  11       43.46       34.00      9.72 o 
   1  11  11        2.29        9.15      7.26 o 
   2  11  11        4.56        8.27      6.34 o 
   3  11  11       18.85       20.78      6.03 o 
   4  11  11       72.62       70.96      4.91 o 
   5  11  11        6.92       12.13      8.11 o 
   6  11  11        1.76        3.80      7.16 o 
   7  11  11       17.45       15.97      9.65 o 
   1  12  11       54.14       64.90      6.62 o 
   2  12  11       64.45       55.79      6.81 o 
   3  12  11       33.18       33.52      6.22 o 
   4  12  11        6.90        7.31      4.40 o 
   5  12  11        9.91       18.33      7.61 o 
   6  12  11        8.05        4.84      9.23 o 
   0  13  11      139.07      131.31      9.60 o 
   1  13  11       34.21       33.98      5.89 o 
   2  13  11       12.76       14.23      6.03 o 
   3  13  11        5.59        4.64      6.39 o 
   4  13  11       15.54       17.33      4.51 o 
   5  13  11        4.34        6.18      6.10 o 
   6  13  11        8.04       12.31      8.73 o 
   1  14  11        9.93       12.00      6.02 o 
   2  14  11       13.70       15.29      6.56 o 
   3  14  11       13.26       15.50      4.99 o 
   4  14  11        9.62       14.32      4.83 o 
   5  14  11       15.94       19.74      6.75 o 
   6  14  11        4.36        7.96      8.68 o 
   0  15  11       16.90       30.55      9.21 o 
   1  15  11        5.23        7.03      5.66 o 
   2  15  11        1.92        1.30      4.87 o 
   3  15  11       18.07       19.84      5.08 o 
   4  15  11       13.74       16.35      5.52 o 
   5  15  11        5.00        8.61      6.33 o 
   1  16  11       10.65       12.51      4.95 o 
   2  16  11        4.93        5.40      6.31 o 
   3  16  11       52.75       57.83      5.49 o 
   4  16  11        9.35       12.68      5.13 o 
   0  17  11        9.24       21.01      9.20 o 
   1  17  11        6.10       13.47      9.91 o 
   2  17  11        0.90        0.09      8.82 o 
   3  17  11        4.39        1.10      8.42 o 
   0   0  12      244.59      234.66      8.69 o 
   2   0  12       19.19       25.68      6.03 o 
   4   0  12      615.13      577.94      7.50 o 
   6   0  12       63.47       58.80      4.73 o 
  10   0  12        7.78        8.61      7.57 o 
   1   1  12      188.02      179.40      4.16 o 
   2   1  12      180.89      190.86      4.12 o 
   3   1  12      201.32      209.58     10.83 o 
   4   1  12       13.97       17.11      3.55 o 
   5   1  12      118.40      117.86      3.51 o 
   6   1  12       10.58        8.89      3.37 o 
   7   1  12        4.45        1.72      3.52 o 
   8   1  12       11.54        9.15      4.28 o 
   9   1  12       53.49       46.20      5.34 o 
  10   1  12        0.43        0.91      5.39 o 
   0   2  12     1288.57     1319.97      9.91 o 
   1   2  12      116.34      117.81      4.07 o 
   2   2  12       31.93       36.50      3.59 o 
   3   2  12       82.48       80.11      3.52 o 
   4   2  12       53.89       51.79      3.60 o 
   5   2  12      108.17      113.87      4.09 o 
   6   2  12        4.01        3.02      3.76 o 
   7   2  12       19.31       18.31      3.48 o 
   8   2  12        1.67        0.46      4.32 o 
   9   2  12       19.30       21.96      8.11 o 
  10   2  12        3.46        6.89      9.46 o 
   1   3  12      152.06      149.36      5.53 o 
   2   3  12      172.69      177.85      4.44 o 
   3   3  12       21.78       25.67      4.94 o 
   4   3  12       20.47       23.40      4.85 o 
   5   3  12        2.94        2.55      4.92 o 
   6   3  12        2.77        2.61      4.00 o 
   7   3  12        6.89        6.49      5.14 o 
   8   3  12       12.66       13.69      5.65 o 
   9   3  12        7.31       -0.82      8.56 o 
   0   4  12      479.30      486.95      7.65 o 
   1   4  12       53.69       52.82      3.51 o 
   2   4  12       27.94       30.65      3.45 o 
   3   4  12       52.93       49.75      4.51 o 
   4   4  12      154.48      146.23      5.08 o 
   5   4  12       23.64       22.87      5.10 o 
   6   4  12        0.51       -0.53      4.21 o 
   7   4  12       14.35       13.24      5.48 o 
   8   4  12        9.19        6.70      6.44 o 
   9   4  12        3.43       -0.47      9.37 o 
   1   5  12       36.89       35.79      3.53 o 
   2   5  12      222.61      224.70      3.81 o 
   3   5  12       49.47       53.31      6.57 o 
   4   5  12       27.16       31.57      4.60 o 
   5   5  12       22.46       22.38      8.74 o 
   6   5  12        4.36        2.39      8.82 o 
   7   5  12       24.65       30.02      5.91 o 
   8   5  12       39.86       46.47      6.47 o 
   9   5  12        6.78        6.95      9.71 o 
   0   6  12        9.27        8.17      3.95 o 
   1   6  12       73.22       70.95      3.23 o 
   2   6  12       95.79      100.60      3.25 o 
   3   6  12       48.10       45.35      9.14 o 
   4   6  12       58.67       48.59      9.03 o 
   5   6  12       38.10       33.24      8.28 o 
   6   6  12        0.68       -0.78      7.06 o 
   7   6  12       14.39       12.70      6.03 o 
   8   6  12        0.75        6.40      6.73 o 
   9   6  12        6.98       13.45      9.71 o 
   1   7  12       35.71       35.39      6.74 o 
   2   7  12       24.69       25.63      6.46 o 
   3   7  12        2.88        7.99      6.10 o 
   4   7  12        3.94       -0.59      8.53 o 
   5   7  12        6.52        5.07      8.78 o 
   6   7  12        7.76        2.98      8.62 o 
   7   7  12       24.24       36.06      6.75 o 
   8   7  12       35.96       37.18      5.66 o 
   0   8  12       27.80       27.33      8.56 o 
   1   8  12        0.90        5.12      9.97 o 
   2   8  12       18.79       25.41      8.37 o 
   3   8  12       59.51       59.87      9.15 o 
   4   8  12       38.12       28.04      9.31 o 
   5   8  12        6.60        2.20      8.90 o 
   6   8  12        9.31       15.26      9.07 o 
   7   8  12       13.72       13.52      9.07 o 
   8   8  12        3.30        8.51      9.88 o 
   1   9  12       13.68        8.28      6.63 o 
   2   9  12        0.62        1.23      5.78 o 
   3   9  12       67.65       65.04      6.81 o 
   4   9  12       12.64       11.38      9.12 o 
   5   9  12       23.13       21.51      8.41 o 
   6   9  12        5.73       10.38      9.07 o 
   7   9  12       11.66       19.80      9.18 o 
   0  10  12       12.19        5.77      8.84 o 
   1  10  12       26.08       36.12      6.67 o 
   2  10  12        2.14        3.98      6.61 o 
   3  10  12        9.19       12.42      9.55 o 
   4  10  12        8.31        8.13      8.38 o 
   5  10  12       19.65       27.73      7.88 o 
   6  10  12       19.22       24.77      8.00 o 
   7  10  12       11.77       19.68      9.91 o 
   1  11  12        6.94        7.15      6.80 o 
   2  11  12       15.35       19.15      6.71 o 
   3  11  12        9.23        8.47      6.40 o 
   4  11  12        8.01        7.39      4.76 o 
   5  11  12        1.61       14.83      9.01 o 
   6  11  12        9.85       24.63      9.12 o 
   0  12  12       23.08        5.69      8.55 o 
   1  12  12       40.14       48.74      8.34 o 
   2  12  12       17.73       15.65      6.16 o 
   3  12  12       10.40       10.56      6.22 o 
   4  12  12        2.15        6.58      9.58 o 
   5  12  12       10.63       19.49      6.22 o 
   6  12  12        4.95       16.36      8.62 o 
   1  13  12       14.13       16.24      5.85 o 
   2  13  12        3.23        1.59      6.01 o 
   3  13  12        9.13       11.91      5.08 o 
   4  13  12       16.70       13.51      5.35 o 
   5  13  12        0.74       10.84      5.57 o 
   0  14  12       47.37       50.82      8.50 o 
   1  14  12       17.94       14.41      8.03 o 
   2  14  12        4.55       -0.22      6.61 o 
   3  14  12       16.15       16.82      5.03 o 
   4  14  12        2.37        2.05      6.31 o 
   5  14  12        4.10        9.51      9.35 o 
   1  15  12       36.17       32.76      6.88 o 
   2  15  12        4.11        6.71      6.34 o 
   3  15  12        3.46        4.94      5.11 o 
   4  15  12        2.02        0.95      6.33 o 
   0  16  12       52.88       57.49      9.41 o 
   1  16  12        7.38       10.16      7.91 o 
   2  16  12       21.68       14.95      6.55 o 
   1  17  12       15.23       27.81      8.89 o 
   2   0  13      198.06      201.32      6.17 o 
   4   0  13       92.01       89.62      9.93 o 
   6   0  13        6.38        3.21      4.67 o 
   8   0  13        5.75        4.14      7.44 o 
   0   1  13       24.55       18.99      5.62 o 
   1   1  13      412.75      409.25      4.91 o 
   2   1  13      103.97      104.67      4.07 o 
   3   1  13      193.60      192.03      6.00 o 
   4   1  13       82.77       76.11      3.98 o 
   5   1  13        3.34        6.70      3.16 o 
   6   1  13        8.76        9.95      4.18 o 
   7   1  13       23.02       25.54      4.45 o 
   8   1  13        2.45       -0.54      7.72 o 
   9   1  13        4.00        7.97      6.98 o 
   1   2  13      353.02      373.72      6.85 o 
   2   2  13       66.99       71.55      4.84 o 
   3   2  13      233.20      220.11      6.00 o 
   4   2  13       13.17       15.50      8.25 o 
   5   2  13        4.46        5.15      3.84 o 
   6   2  13       14.91       12.95      4.15 o 
   7   2  13        9.80        7.96      4.39 o 
   8   2  13       11.91        9.28      6.08 o 
   9   2  13        0.66       -0.90      8.22 o 
   0   3  13      241.59      237.16      7.13 o 
   1   3  13      173.83      178.80      4.68 o 
   2   3  13       74.53       72.59      3.73 o 
   3   3  13       95.28       95.59      5.52 o 
   4   3  13       47.11       53.83      8.16 o 
   5   3  13       19.72       20.11      4.76 o 
   6   3  13       21.80       21.02      4.48 o 
   7   3  13        6.72        3.53      4.28 o 
   8   3  13        6.06        4.28      5.41 o 
   9   3  13       20.15       25.95      8.67 o 
   1   4  13       87.14       85.79      3.71 o 
   2   4  13       47.40       48.38      3.52 o 
   3   4  13       92.09       95.26      4.34 o 
   4   4  13       73.41       74.66      9.26 o 
   5   4  13       15.29       20.37      4.94 o 
   6   4  13       10.84       14.15      4.27 o 
   7   4  13       42.66       50.54      6.42 o 
   8   4  13       43.24       39.31      6.44 o 
   0   5  13       24.10       18.46      4.55 o 
   1   5  13       10.76       12.94      3.28 o 
   2   5  13       40.21       35.28      3.39 o 
   3   5  13        7.30       10.91      3.27 o 
   4   5  13       14.52        5.68      4.70 o 
   5   5  13       24.58       18.17      4.94 o 
   6   5  13        5.53        4.78      8.00 o 
   7   5  13       13.18       12.56      6.29 o 
   8   5  13        0.96        2.28      6.10 o 
   1   6  13       34.50       36.54      9.48 o 
   2   6  13        8.46       14.17      6.01 o 
   3   6  13       55.76       52.47      6.20 o 
   4   6  13       21.57       17.90      8.13 o 
   5   6  13       17.68       18.18      9.20 o 
   6   6  13        9.82       17.12      9.32 o 
   7   6  13        4.22        7.55      6.05 o 
   8   6  13       16.24       12.23      6.79 o 
   0   7  13       29.55       16.95      9.83 o 
   1   7  13       29.22       24.86     11.34 o 
   2   7  13       53.48       56.97      6.73 o 
   3   7  13       11.16       17.05      8.97 o 
   4   7  13       28.20       23.79      8.02 o 
   5   7  13       31.48       18.50      8.69 o 
   6   7  13        0.01       -0.87      7.99 o 
   7   7  13        4.06        6.03      6.08 o 
   8   7  13        6.29        8.51      8.36 o 
   1   8  13       21.60       17.13      6.69 o 
   2   8  13       16.14       25.01      6.82 o 
   3   8  13       36.63       43.41     11.59 o 
   5   8  13        3.48        2.25      8.70 o 
   6   8  13        3.32       11.54      7.54 o 
   7   8  13        4.43        5.83      9.82 o 
   0   9  13       53.42       45.72      8.83 o 
   1   9  13        5.11       11.55      6.38 o 
   2   9  13       16.68       19.78      6.41 o 
   3   9  13        2.57        8.35      6.24 o 
   4   9  13       16.61       19.06      9.22 o 
   5   9  13        6.01        6.13      9.44 o 
   6   9  13       12.84       13.26      8.22 o 
   1  10  13        4.76       10.53      6.29 o 
   2  10  13       11.56       14.54      7.11 o 
   3  10  13       25.30       29.93      6.12 o 
   4  10  13        6.46        9.34      8.67 o 
   5  10  13        6.42        6.39      8.98 o 
   6  10  13       18.53       34.94      9.72 o 
   0  11  13       35.83       25.44     10.39 o 
   1  11  13        0.14        0.76      7.92 o 
   2  11  13       70.13       75.60      6.60 o 
   3  11  13       12.74       10.95      6.11 o 
   4  11  13        6.76       17.09      9.51 o 
   5  11  13        7.78       22.18      6.36 o 
   1  12  13       43.47       46.57      9.00 o 
   2  12  13        0.28        0.87      7.66 o 
   3  12  13       18.29       13.97      7.00 o 
   4  12  13        8.34       10.00      5.43 o 
   5  12  13        1.09        6.27      8.28 o 
   0  13  13       59.32       47.24      9.66 o 
   1  13  13        9.77        8.56      6.49 o 
   2  13  13       12.05       16.50      6.29 o 
   3  13  13       12.06       15.35      9.94 o 
   4  13  13       15.73       22.61      7.07 o 
   1  14  13        4.45        5.51      7.86 o 
   2  14  13       22.73       17.57      7.09 o 
   3  14  13        3.83        4.97      5.49 o 
   4  14  13        6.85       17.40      9.07 o 
   0  15  13       40.62       53.99     10.41 o 
   1  15  13        5.20       11.23     10.13 o 
   2  15  13       38.77       42.27      6.82 o 
   3  15  13        2.91        8.31      8.25 o 
   0   0  14      661.35      667.07     11.72 o 
   2   0  14       91.88       93.33      5.98 o 
   4   0  14       21.20       11.74      7.54 o 
   6   0  14       12.19       13.43      8.20 o 
   8   0  14       17.96       27.17      8.55 o 
   1   1  14      188.37      198.60      4.46 o 
   2   1  14       52.80       47.91      3.97 o 
   3   1  14       93.05       88.85      4.22 o 
   4   1  14       38.90       29.81      5.61 o 
   5   1  14       70.47       71.30      4.01 o 
   6   1  14        2.36        2.98      4.61 o 
   7   1  14        4.60        1.57      4.00 o 
   8   1  14        9.93       11.67      6.70 o 
   0   2  14      194.59      186.35      6.60 o 
   1   2  14      103.77      117.22      4.40 o 
   2   2  14       76.45       83.41      4.09 o 
   3   2  14       60.65       59.72      5.86 o 
   4   2  14       72.28       72.44      6.37 o 
   5   2  14       77.03       67.47      4.16 o 
   6   2  14       26.84       29.84      4.38 o 
   7   2  14        0.24        2.99      7.18 o 
   8   2  14        0.30        0.73      5.49 o 
   1   3  14       19.34       17.72      3.77 o 
   2   3  14       16.40       21.25      3.67 o 
   3   3  14       84.69       81.37      3.85 o 
   4   3  14        3.84        4.73      6.13 o 
   5   3  14       29.80       33.83      5.32 o 
   6   3  14       46.92       51.82      4.48 o 
   7   3  14        4.23        4.91      5.76 o 
   8   3  14        2.26        8.24      5.65 o 
   9   3  14       19.77       25.76      7.21 o 
   0   4  14      503.66      498.86      7.26 o 
   1   4  14       33.48       30.89      3.58 o 
   2   4  14      101.81      103.75      3.87 o 
   3   4  14       25.41       25.96      3.70 o 
   4   4  14        2.57        2.98      6.13 o 
   5   4  14        5.99        8.04      4.80 o 
   6   4  14       33.56       35.21      4.39 o 
   7   4  14       26.24       33.67      6.04 o 
   8   4  14       12.71       14.17      5.81 o 
   1   5  14      201.35      199.41      5.17 o 
   2   5  14       41.98       45.06      4.73 o 
   3   5  14        4.76        6.03      4.31 o 
   4   5  14        5.90        2.47      9.37 o 
   5   5  14        9.92       14.67      9.27 o 
   6   5  14       19.52       28.24      9.57 o 
   7   5  14        7.37        8.33      5.92 o 
   8   5  14        4.07        7.13      8.17 o 
   0   6  14       93.53       92.34      9.06 o 
   1   6  14       24.51       27.40      6.49 o 
   2   6  14       20.26       23.24      6.93 o 
   3   6  14       20.10       24.72      9.88 o 
   4   6  14        6.20        8.67      8.48 o 
   5   6  14       89.87       82.53      9.24 o 
   6   6  14       44.58       48.73      7.80 o 
   7   6  14        3.94        4.27      6.24 o 
   1   7  14       35.62       43.00      6.89 o 
   2   7  14       14.46       19.10      6.59 o 
   3   7  14        0.01        5.83      6.06 o 
   4   7  14        6.98        7.13      5.91 o 
   5   7  14       35.89       28.04      8.00 o 
   6   7  14       15.80       15.66      8.90 o 
   7   7  14       16.40       20.32      6.45 o 
   0   8  14       11.23        4.85     10.41 o 
   1   8  14        1.21        4.20      6.79 o 
   2   8  14        4.19        7.08      6.85 o 
   3   8  14        3.71        9.82     10.08 o 
   4   8  14       27.27       33.13     11.37 o 
   6   8  14        2.66        5.68      9.37 o 
   1   9  14        7.60       13.09      6.11 o 
   2   9  14        4.40        6.97      6.71 o 
   3   9  14       18.94       18.15      6.28 o 
   4   9  14        3.73        9.24     10.07 o 
   5   9  14        2.70        6.87      8.58 o 
   6   9  14       25.64       35.73      9.37 o 
   1  10  14       15.96       23.77      7.72 o 
   2  10  14        0.80        4.27      6.53 o 
   3  10  14        1.53        1.81      6.87 o 
   4  10  14        1.16        7.09      6.94 o 
   5  10  14        5.93       14.92      8.31 o 
   1  11  14        2.88        5.89      8.90 o 
   2  11  14       20.15       23.86      7.42 o 
   3  11  14        4.78        8.54      6.10 o 
   4  11  14        8.36       16.63     10.20 o 
   5  11  14        8.22       19.39     10.16 o 
   0  12  14       21.22       14.11     10.65 o 
   1  12  14       13.39        9.26      7.34 o 
   2  12  14        8.91        8.07      7.08 o 
   3  12  14        7.91       12.92      7.11 o 
   4  12  14        1.66        6.37     11.18 o 
   1  13  14       20.38       21.68      7.98 o 
   2  13  14        8.72       15.11      7.65 o 
   3  13  14        1.07        0.34      9.32 o 
   0  14  14        0.35       11.66     10.45 o 
   1  14  14        0.31        4.59      7.48 o 
   3  14  14       14.18       16.04      7.91 o 
   2   0  15       51.79       49.05      5.46 o 
   4   0  15       11.96       10.55      7.44 o 
   6   0  15       18.59       23.68      8.03 o 
   8   0  15        8.01        2.03      9.27 o 
   0   1  15       23.75       17.09      5.81 o 
   1   1  15      121.16      130.32      4.33 o 
   2   1  15       21.83       21.51      3.99 o 
   3   1  15       19.58       21.47      3.86 o 
   4   1  15        4.18        1.51      5.71 o 
   5   1  15       38.01       42.80      5.30 o 
   6   1  15       16.91       15.95      5.31 o 
   8   1  15        3.95        1.43      5.69 o 
   1   2  15       54.76       56.73      4.11 o 
   2   2  15       57.29       59.11      4.01 o 
   3   2  15       29.11       34.93      4.49 o 
   4   2  15       39.21       35.66      5.64 o 
   5   2  15       24.54       31.81      5.42 o 
   6   2  15       14.41       11.68      5.54 o 
   7   2  15        6.71       -0.17      8.99 o 
   0   3  15       47.72       39.09      7.46 o 
   1   3  15       24.04       29.43      3.94 o 
   2   3  15       50.23       53.48      3.83 o 
   3   3  15       21.47       27.30      4.00 o 
   4   3  15        2.87        7.24      5.13 o 
   5   3  15       23.81       26.48      5.15 o 
   6   3  15       14.46       13.43      4.46 o 
   7   3  15        3.54        4.86      4.78 o 
   8   3  15        4.03        6.93      8.39 o 
   1   4  15       60.20       65.55      3.74 o 
   2   4  15        3.05        6.28      3.81 o 
   3   4  15       28.43       28.34      3.77 o 
   4   4  15       33.57       37.37      3.83 o 
   5   4  15        5.65       12.42      7.32 o 
   6   4  15        1.74        5.07      5.24 o 
   7   4  15        3.04        5.19      6.29 o 
   8   4  15       33.91       43.19      9.07 o 
   0   5  15       30.10       27.58      8.86 o 
   1   5  15        6.48       13.11      6.58 o 
   2   5  15       99.88      104.76      6.89 o 
   3   5  15       38.60       43.83      6.46 o 
   4   5  15       27.98       30.25      7.11 o 
   6   5  15       23.17       30.91      9.31 o 
   7   5  15       22.50       30.20      6.09 o 
   8   5  15        8.64       13.73      8.79 o 
   1   6  15       10.83       18.42      6.81 o 
   2   6  15       17.08       20.99      7.09 o 
   3   6  15       24.52       37.68      6.94 o 
   4   6  15       34.34       37.64     11.73 o 
   5   6  15       10.70        2.98      8.89 o 
   6   6  15       26.95       40.23      8.72 o 
   7   6  15        1.82        8.90      8.99 o 
   0   7  15       59.64       48.19      8.76 o 
   1   7  15       13.39       20.43      7.17 o 
   2   7  15       35.30       48.58      7.40 o 
   3   7  15        9.79       16.36      7.07 o 
   4   7  15       10.57       20.03      7.30 o 
   5   7  15       11.42        7.49      8.02 o 
   6   7  15        1.87        8.05      9.94 o 
   7   7  15       21.00       31.42      9.09 o 
   1   8  15       67.37       77.17      7.42 o 
   2   8  15       25.90       30.22      8.31 o 
   3   8  15        0.64        8.93      9.88 o 
   4   8  15       16.22       17.70      7.48 o 
   5   8  15        6.19        9.71      6.01 o 
   0   9  15       73.67       72.04     11.38 o 
   1   9  15        3.52        7.73      6.53 o 
   2   9  15       19.81       24.01      7.59 o 
   3   9  15        9.42       11.40      6.14 o 
   4   9  15        4.59        7.60      8.68 o 
   5   9  15        0.70        9.80     11.14 o 
   1  10  15       33.35       48.64      8.78 o 
   2  10  15       11.39       22.69      7.18 o 
   3  10  15        1.19       21.25     10.72 o 
   4  10  15        4.92        3.95      6.88 o 
   0  11  15       18.69       15.66     11.45 o 
   1  11  15        0.26       13.65     10.19 o 
   2  11  15        2.93        4.87      6.18 o 
   3  11  15        2.20        5.43     11.48 o 
   1  12  15        7.82        8.23      6.99 o 
   2  12  15        4.16        3.17      6.93 o 
   2   0  16       30.00       30.24      5.71 o 
   4   0  16       29.01       31.09      5.40 o 
   6   0  16        6.55       11.52      7.49 o 
   1   1  16       74.87       83.05      4.54 o 
   2   1  16        0.48        2.58      4.48 o 
   3   1  16       20.57       21.94      4.00 o 
   4   1  16       14.05       18.06      4.06 o 
   5   1  16        1.52        1.70      5.11 o 
   6   1  16        6.38       11.35      5.93 o 
   7   1  16        1.25        1.40      6.27 o 
   1   2  16       24.83       28.13      3.87 o 
   2   2  16        2.74        2.21      3.93 o 
   3   2  16       17.54       27.84      3.93 o 
   4   2  16       46.58       47.54      4.32 o 
   5   2  16        7.68       10.20      5.69 o 
   6   2  16        7.80        4.78      6.13 o 
   7   2  16        5.00        7.21      5.63 o 
   1   3  16        6.05        4.86      4.03 o 
   2   3  16       29.36       25.31      4.04 o 
   3   3  16        1.38        2.72      3.83 o 
   4   3  16       18.76       16.72      3.83 o 
   5   3  16       12.10       10.94      5.09 o 
   6   3  16       41.82       48.56      9.83 o 
   0   4  16       58.31       46.39     10.59 o 
   1   4  16       81.17       81.05     12.14 o 
   2   4  16       28.22       28.08      7.04 o 
   3   4  16       43.46       50.89      6.97 o 
   4   4  16       55.88       59.12      9.96 o 
   5   4  16       38.59       49.32      8.93 o 
   6   4  16       20.49       25.69      5.87 o 
   1   5  16       39.07       34.75      7.11 o 
   2   5  16       13.19       16.07      6.28 o 
   3   5  16        0.58        4.19      6.47 o 
   4   5  16       24.64       28.62      5.99 o 
   5   5  16       79.74       90.30     10.31 o 
   6   5  16       18.76       26.45      6.39 o 
   7   5  16       12.48       12.14      7.71 o 
   0   6  16       91.30       91.90      9.26 o 
   1   6  16        2.61        7.21      8.15 o 
   2   6  16       28.52       34.81      7.23 o 
   3   6  16        2.83        7.09      5.76 o 
   4   6  16       33.09       38.48      7.20 o 
   5   6  16       12.03       14.09      8.79 o 
   7   6  16        8.46        7.91      7.18 o 
   1   7  16       31.63       42.20      8.56 o 
   2   7  16       22.19       33.10      7.61 o 
   3   7  16        9.86       13.83      6.30 o 
   4   7  16       18.98       25.54     10.63 o 
   5   7  16        0.94        4.23      7.10 o 
   0   8  16       71.73       80.42      9.69 o 
   1   8  16       10.65       14.49      8.09 o 
   2   8  16        2.07        1.26      7.04 o 
   3   8  16       19.44       22.12      7.07 o 
   4   8  16        2.97        4.57      6.61 o 
   1   9  16        0.62        5.17      6.21 o 
   2   9  16        5.84        9.83      7.43 o 
   3   9  16       11.07       13.93      6.81 o 
   0  10  16       17.85        3.04     11.00 o 
   1  10  16        0.54        8.11     10.10 o 
   2  10  16        2.14        4.76      8.62 o 
   1  11  16       10.73       16.18     11.52 o 
   2   0  17       28.30       30.05      5.63 o 
   4   0  17        7.36        5.87      6.23 o 
   6   0  17       18.73       24.50      8.13 o 
   0   1  17       12.09       13.14      6.09 o 
   1   1  17        3.35        6.27      4.37 o 
   2   1  17       12.88       15.75      4.33 o 
   3   1  17        6.95        6.49      4.12 o 
   4   1  17        3.50        6.15      4.06 o 
   5   1  17        2.41        8.00      3.98 o 
   6   1  17        0.52        1.38      5.95 o 
   7   1  17       32.15       41.11      8.72 o 
   1   2  17       12.88       10.31      4.25 o 
   2   2  17       18.64       16.76      4.27 o 
   3   2  17        0.73        4.48      4.37 o 
   4   2  17       18.04       28.33      5.48 o 
   5   2  17        3.37       10.50      4.17 o 
   6   2  17       14.77       20.26      6.37 o 
   0   3  17       70.60       65.75      9.65 o 
   1   3  17        1.46        2.99      5.08 o 
   2   3  17        8.16       11.90      5.25 o 
   3   3  17       14.68       23.07      5.96 o 
   4   3  17        5.31       14.44     10.55 o 
   5   3  17        5.92       15.53      6.43 o 
   1   4  17       12.87       14.35      6.76 o 
   2   4  17       31.82       35.14      7.21 o 
   3   4  17       14.84       11.97      6.51 o 
   4   4  17        1.46        2.97      5.91 o 
   5   4  17        3.65       14.69      7.26 o 
   0   5  17        8.21       -0.29     10.17 o 
   1   5  17       11.79        9.74      6.51 o 
   2   5  17       35.58       41.92      7.12 o 
   3   5  17       49.32       57.95      6.96 o 
   4   5  17        0.85        6.96     10.86 o 
   5   5  17       22.85       33.86      5.96 o 
   1   6  17        8.77        3.40      9.09 o 
   2   6  17        4.27        8.77      7.42 o 
   3   6  17       38.68       43.81      8.51 o 
   4   6  17       14.78       15.09      8.37 o 
   0   7  17       11.97        9.96      9.04 o 
   1   7  17        2.03        5.20      9.01 o 
   2   7  17       50.24       55.04      8.10 o 
   3   7  17        5.23        7.46      6.57 o 
   1   8  17       25.91       38.59     14.05 o 
   2   8  17        2.27        4.88      7.20 o 
   0   9  17       24.71       15.26     10.31 o 
   1   9  17        5.89       12.56      9.32 o 
   0   0  18       23.77       36.20      9.00 o 
   2   0  18       17.55       22.01      6.56 o 
   4   0  18       66.15       73.92      6.15 o 
   1   1  18        0.97        8.32      6.28 o 
   2   1  18        6.41        5.41      4.30 o 
   3   1  18       28.51       31.44      4.43 o 
   4   1  18        8.81       15.48      4.29 o 
   5   1  18       25.48       36.61      4.59 o 
   6   1  18        4.34        8.69      5.85 o 
   0   2  18        5.28        4.33      8.14 o 
   1   2  18        9.10        6.98      4.73 o 
   2   2  18       20.13       18.30      4.28 o 
   3   2  18        3.46        2.91      6.60 o 
   4   2  18       28.37       33.93      4.98 o 
   5   2  18       13.01       23.46      5.69 o 
   1   3  18        4.93        2.15      7.05 o 
   2   3  18       21.06       22.30      6.30 o 
   3   3  18        5.86        1.85      7.23 o 
   4   3  18       16.15       23.75      7.49 o 
   1   4  18       23.94       23.01      6.81 o 
   2   4  18        4.71       10.43      6.77 o 
   3   4  18       23.20       19.57      6.87 o 
   4   4  18        0.33       10.51     11.24 o 
   1   5  18        4.00       11.07      8.70 o 
   2   5  18       11.04       12.28      7.66 o 
   3   5  18       27.99       29.19      6.66 o 
   1   6  18       10.24       29.61      9.71 o 
   2   6  18        1.93        2.48      7.59 o 
   1   7  18       14.56       18.44      7.71 o 
   2   0  19        6.41        6.51      6.54 o 
   4   0  19        6.83       12.62      5.94 o 
   0   1  19        3.87       12.33      6.39 o 
   1   1  19        1.80        2.50      5.52 o 
   2   1  19        2.01        0.88      6.18 o 
   3   1  19        9.42        7.51      4.67 o 
   4   1  19        0.31        6.26      5.35 o 
   1   2  19        4.49        6.15      6.48 o 
   2   2  19       21.18       21.13      6.63 o 
   3   2  19        3.59        0.85      9.41 o 
   0   3  19        8.15        7.79      9.77 o 
   1   3  19        3.61        2.20      8.61 o 
   2   3  19       10.86        7.38      6.53 o 
   3   3  19       11.82       10.81      7.50 o 
   1   4  19        3.42        5.97     10.41 o 
   2   4  19       21.05       16.75      6.87 o 
   0   0  20        8.57       19.40      8.81 o 
   2   0  20        3.79        0.46      6.15 o 
   1   1  20       24.90       16.68      9.89 o 
   2   1  20        5.30        3.78      6.37 o 
   0   2  20        8.70       12.78      8.90 o 
   1   2  20        9.48        7.57      6.13 o 
                                                 
